# Supplementary material for: 3-Nitro-N-[(pyrrolidin-1-yl)carbothioyl]benzamide
Source: Acta Crystallogr Sect E Struct Rep Online. 2012 May 19;68(Pt 6):o1785. doi: 10.1107/S1600536812021319 (PMC3379364; doi:10.1107/S1600536812021319)
Supplement: Supplementary file 1 [file e-68-o1785-sup1.cif]

##############################################################################
#                                                                            #
# This CIF contains the data in a paper accepted for publication in          #
# Acta Crystallographica Section E. It conforms to the requirements of       #
# Notes for Authors for Acta Crystallographica Section E, and has been       #
# peer reviewed under the auspices of the IUCr Commission on Journals.       #
#                                                                            #
# Full details of the Crystallographic Information File format               #
# are given in the paper "The Crystallographic Information File (CIF):       #
# a New Standard Archive File for Crystallography" by S. R. Hall, F. H.      #
# Allen and I. D. Brown [Acta Cryst. (1991), A47, 655-685].                  #
#                                                                            #
# The current version of the core CIF dictionary is obtainable from          #
# ftp://ftp.iucr.org/pub/cif_core.dic.                                       #
#                                                                            #
# Software is freely available for graphical display of the structure(s)     #
# in this CIF. For information consult the CIF software page                 #
# http://www.iucr.org/resources/cif/software.                                #
#                                                                            #
# This file may be used for bona fide research purposes within the           #
# scientific community so long as proper attribution is given to the journal # 
# article from which it was obtained.                                        #
#                                                                            #
##############################################################################
data_global
_audit_creation_method     'form.cif (version 2.0)'
_journal_data_validation_number     ?
_journal_date_recd_electronic     2012-04-23
_journal_date_accepted     2012-05-10
_journal_name_full     'Acta Crystallographica, Section E'
_journal_year     2012
_journal_volume     68
_journal_issue      6
_journal_page_first     o1785
_journal_page_last     o1785
_journal_paper_category     QO
_journal_paper_doi     10.1107/S1600536812021319
_journal_coeditor_code     RZ2750
_publ_contact_author_name     'Prof. Bohari M. Yamin'
_publ_contact_author_address
;
      X-ray Crystallography Laboratory
      School of Chemical Sciences and Food Technology
      Universiti Kebangsaan Malaysia
      43600 Bangi, Selangor
      MALAYSIA
;
_publ_contact_author_email     'bohari@pkrisc.cc.ukm.my'
_publ_contact_author_fax     '6 03 89292410 '
_publ_contact_author_phone     '6 03 89293880'
_publ_section_title
;
3-Nitro-<i>N</i>-[(pyrrolidin-1-yl)carbothioyl]benzamide
;
loop_
    _publ_author_name
    _publ_author_footnote
    _publ_author_address
    'Zulkifli, Nursakinah' ?
;      School of Chemical Sciences and Food Technology
       Universiti Kebangsaan Malaysia
       43600 Bangi, Selangor
       Malaysia
;
    'Yusoff, Siti Fairus M.' ?
;      School of Chemical Sciences and Food Technology
       Universiti Kebangsaan Malaysia
       43600 Bangi, Selangor
       Malaysia
;
    'Yamin, Bohari M.' ?
;      School of Chemical Sciences and Food Technology
       Universiti Kebangsaan Malaysia
       43600 Bangi, Selangor
       Malaysia
;
data_I
_audit_creation_method     SHELXL-97
_chemical_name_systematic
;
3-Nitro-<i>N</i>-[(pyrrolidin-1-yl)carbothioyl]benzamide
;
_chemical_name_common     ?
_chemical_formula_moiety     'C12 H13 N3 O3 S'
_chemical_formula_sum     'C12 H13 N3 O3 S'
_chemical_formula_iupac     'C12 H13 N3 O3 S'
_chemical_formula_weight     279.31
_chemical_melting_point     ?
_symmetry_cell_setting     monoclinic
_symmetry_space_group_name_H-M     'P 21/c'
_symmetry_space_group_name_Hall     '-P 2ybc'
loop_
    _symmetry_equiv_pos_as_xyz
    'x, y, z'
    '-x, y+1/2, -z+1/2'
    '-x, -y, -z'
    'x, -y-1/2, z-1/2'
_cell_length_a     11.331(3)
_cell_length_b     13.543(3)
_cell_length_c     8.5982(19)
_cell_angle_alpha     90.00
_cell_angle_beta     97.168(5)
_cell_angle_gamma     90.00
_cell_volume     1309.2(5)
_cell_formula_units_Z     4
_cell_measurement_reflns_used     2210
_cell_measurement_theta_min     1.8
_cell_measurement_theta_max     25.0
_cell_measurement_temperature     298(2)
_exptl_crystal_description     slab
_exptl_crystal_colour     colourless
_exptl_crystal_size_max     0.28
_exptl_crystal_size_mid     0.22
_exptl_crystal_size_min     0.09
_exptl_crystal_density_diffrn     1.417
_exptl_crystal_density_meas     ?
_exptl_crystal_density_method     'not measured'
_exptl_crystal_F_000     584
_exptl_absorpt_coefficient_mu     0.255
_exptl_absorpt_correction_type     multi-scan
_exptl_absorpt_process_details     '(SADABS; Sheldrick, 1996)'
_exptl_absorpt_correction_T_min     0.9320
_exptl_absorpt_correction_T_max     0.9774
_exptl_special_details     ?
_diffrn_ambient_temperature     298(2)
_diffrn_radiation_type     MoK\a
_diffrn_radiation_wavelength     0.71073
_diffrn_radiation_source     'fine-focus sealed tube'
_diffrn_radiation_monochromator     graphite
_diffrn_measurement_device_type
;
Bruker SMART APEX CCD area-detector
;
_diffrn_measurement_method     '\w scan'
_diffrn_detector_area_resol_mean     83.66
_diffrn_reflns_number     7272
_diffrn_reflns_av_R_equivalents     0.0314
_diffrn_reflns_av_sigmaI/netI     0.0340
_diffrn_reflns_theta_min     1.8
_diffrn_reflns_theta_max     25.0
_diffrn_reflns_theta_full     25.0
_diffrn_measured_fraction_theta_max     0.99
_diffrn_measured_fraction_theta_full     0.99
_diffrn_reflns_limit_h_min     -12
_diffrn_reflns_limit_h_max     13
_diffrn_reflns_limit_k_min     -15
_diffrn_reflns_limit_k_max     16
_diffrn_reflns_limit_l_min     -10
_diffrn_reflns_limit_l_max     10
_diffrn_standards_number     ?
_diffrn_standards_interval_count     ?
_diffrn_standards_interval_time     ?
_diffrn_standards_decay_%     0
_refine_special_details
;
 Refinement of F^2^ against ALL reflections.  The weighted R-factor wR and
 goodness of fit S are based on F^2^, conventional R-factors R are based
 on F, with F set to zero for negative F^2^. The threshold expression of
 F^2^ > 2sigma(F^2^) is used only for calculating R-factors(gt) etc. and is
 not relevant to the choice of reflections for refinement.  R-factors based
 on F^2^ are statistically about twice as large as those based on F, and R-
 factors based on ALL data will be even larger.
;
_reflns_number_total     2288
_reflns_number_gt     1853
_reflns_threshold_expression     I>2\s(I)
_refine_ls_structure_factor_coef     Fsqd
_refine_ls_matrix_type     full
_refine_ls_R_factor_all     0.0712
_refine_ls_R_factor_gt     0.0552
_refine_ls_wR_factor_gt     0.1260
_refine_ls_wR_factor_ref     0.1347
_refine_ls_goodness_of_fit_ref     1.08
_refine_ls_restrained_S_all     1.08
_refine_ls_number_reflns     2288
_refine_ls_number_parameters     176
_refine_ls_number_restraints     1
_refine_ls_hydrogen_treatment     mixed
_refine_ls_weighting_scheme     calc
_refine_ls_weighting_details
         'calc w=1/[\s^2^(Fo^2^)+(0.0630P)^2^+0.5394P] where P=(Fo^2^+2Fc^2^)/3'
_atom_sites_solution_hydrogens     geom
_atom_sites_solution_primary     direct
_atom_sites_solution_secondary     difmap
_refine_ls_shift/su_max     0.001
_refine_ls_shift/su_mean     0.000
_refine_diff_density_max     0.29
_refine_diff_density_min     -0.18
_refine_ls_extinction_method     none
_refine_ls_extinction_coef     ?
loop_
    _atom_type_symbol
    _atom_type_description
    _atom_type_scat_dispersion_real
    _atom_type_scat_dispersion_imag
    _atom_type_scat_source
    'C' 'C' 0.0033 0.0016
                         'International Tables Vol C Tables 4.2.6.8 and 6.1.1.4'
    'H' 'H' 0.0000 0.0000
                         'International Tables Vol C Tables 4.2.6.8 and 6.1.1.4'
    'N' 'N' 0.0061 0.0033
                         'International Tables Vol C Tables 4.2.6.8 and 6.1.1.4'
    'O' 'O' 0.0106 0.0060
                         'International Tables Vol C Tables 4.2.6.8 and 6.1.1.4'
    'S' 'S' 0.1246 0.1234
                         'International Tables Vol C Tables 4.2.6.8 and 6.1.1.4'
_computing_data_collection     'SMART (Siemens, 1996)'
_computing_cell_refinement     'SAINT (Siemens, 1996)'
_computing_data_reduction     'SAINT (Siemens, 1996)'
_computing_structure_solution     'SHELXS97 (Sheldrick, 2008)'
_computing_structure_refinement     'SHELXL97 (Sheldrick, 2008)'
_computing_molecular_graphics     'SHELXTL (Sheldrick, 2008)'
_computing_publication_material
;
SHELXTL (Sheldrick, 2008), PARST (Nardelli, 1995) and PLATON
(Spek, 2009)
;
loop_
    _atom_site_type_symbol
    _atom_site_label
    _atom_site_fract_x
    _atom_site_fract_y
    _atom_site_fract_z
    _atom_site_U_iso_or_equiv
    _atom_site_adp_type
    _atom_site_calc_flag
    _atom_site_refinement_flags
    _atom_site_occupancy
    _atom_site_symmetry_multiplicity
    _atom_site_disorder_assembly
    _atom_site_disorder_group
    S S1 -0.14867(6) 0.55605(5) 0.11047(10) 0.0524(3) Uani d . 1 1 . .
    O O1 0.3720(3) 0.6242(2) -0.2597(4) 0.0925(9) Uani d . 1 1 . .
    O O2 0.5564(3) 0.6408(2) -0.1749(5) 0.1230(13) Uani d . 1 1 . .
    O O3 0.14150(17) 0.70007(17) 0.3446(2) 0.0596(6) Uani d . 1 1 . .
    N N1 0.4525(3) 0.6311(2) -0.1531(5) 0.0767(9) Uani d . 1 1 . .
    N N2 0.06689(18) 0.63530(16) 0.1098(3) 0.0406(5) Uani d D 1 1 . .
    H H2 0.081(2) 0.5858(13) 0.052(2) 0.033(7) Uiso d D 1 1 . .
    N N3 -0.08644(18) 0.74365(16) 0.1437(3) 0.0438(6) Uani d . 1 1 . .
    C C1 0.3068(2) 0.64030(18) 0.0326(3) 0.0441(6) Uani d . 1 1 . .
    H H1 0.2473 0.6492 -0.0509 0.053 Uiso calc R 1 1 . .
    C C2 0.4242(3) 0.6275(2) 0.0067(4) 0.0548(8) Uani d . 1 1 . .
    C C3 0.5143(3) 0.6127(2) 0.1286(6) 0.0714(11) Uani d . 1 1 . .
    H H3 0.5926 0.6047 0.1090 0.086 Uiso calc R 1 1 . .
    C C4 0.4858(3) 0.6101(3) 0.2790(5) 0.0748(11) Uani d . 1 1 . .
    H H4 0.5450 0.5984 0.3621 0.090 Uiso calc R 1 1 . .
    C C5 0.3705(3) 0.6245(2) 0.3079(4) 0.0590(8) Uani d . 1 1 . .
    H H5 0.3525 0.6242 0.4105 0.071 Uiso calc R 1 1 . .
    C C6 0.2803(2) 0.63954(18) 0.1845(3) 0.0424(6) Uani d . 1 1 . .
    C C7 0.1583(2) 0.6614(2) 0.2225(3) 0.0425(6) Uani d . 1 1 . .
    C C8 -0.0541(2) 0.6519(2) 0.1237(3) 0.0395(6) Uani d . 1 1 . .
    C C9 -0.0126(3) 0.8336(2) 0.1380(4) 0.0558(8) Uani d . 1 1 . .
    H H9A 0.0442 0.8261 0.0632 0.067 Uiso calc R 1 1 . .
    H H9B 0.0300 0.8485 0.2403 0.067 Uiso calc R 1 1 . .
    C C10 -0.1021(3) 0.9124(2) 0.0867(4) 0.0656(9) Uani d . 1 1 . .
    H H10A -0.1185 0.9147 -0.0267 0.079 Uiso calc R 1 1 . .
    H H10B -0.0738 0.9766 0.1249 0.079 Uiso calc R 1 1 . .
    C C11 -0.2110(3) 0.8824(2) 0.1583(5) 0.0689(9) Uani d . 1 1 . .
    H H11A -0.2822 0.9090 0.0986 0.083 Uiso calc R 1 1 . .
    H H11B -0.2066 0.9057 0.2656 0.083 Uiso calc R 1 1 . .
    C C12 -0.2117(2) 0.7707(2) 0.1528(4) 0.0538(8) Uani d . 1 1 . .
    H H12A -0.2389 0.7434 0.2464 0.065 Uiso calc R 1 1 . .
    H H12B -0.2629 0.7470 0.0616 0.065 Uiso calc R 1 1 . .
loop_
    _atom_site_aniso_label
    _atom_site_aniso_U_11
    _atom_site_aniso_U_22
    _atom_site_aniso_U_33
    _atom_site_aniso_U_12
    _atom_site_aniso_U_13
    _atom_site_aniso_U_23
    S1 0.0347(4) 0.0467(4) 0.0771(5) -0.0080(3) 0.0118(3) -0.0127(4)
    O1 0.106(2) 0.100(2) 0.0814(19) 0.0194(18) 0.0502(17) 0.0123(16)
    O2 0.0760(19) 0.122(3) 0.189(3) 0.0111(17) 0.087(2) 0.025(2)
    O3 0.0555(13) 0.0768(15) 0.0467(12) -0.0099(10) 0.0069(9) -0.0160(11)
    N1 0.071(2) 0.0548(18) 0.114(3) 0.0126(15) 0.049(2) 0.0172(18)
    N2 0.0311(11) 0.0445(13) 0.0471(13) -0.0040(9) 0.0085(9) -0.0134(10)
    N3 0.0360(12) 0.0451(14) 0.0528(14) -0.0040(9) 0.0145(10) -0.0083(10)
    C1 0.0323(14) 0.0362(15) 0.0641(18) -0.0005(10) 0.0063(12) 0.0047(12)
    C2 0.0433(16) 0.0350(15) 0.089(2) 0.0002(12) 0.0211(16) 0.0048(14)
    C3 0.0308(16) 0.0484(19) 0.133(4) -0.0002(13) 0.0038(19) -0.002(2)
    C4 0.0444(19) 0.064(2) 0.107(3) 0.0044(15) -0.024(2) -0.006(2)
    C5 0.0539(19) 0.0505(18) 0.068(2) -0.0036(14) -0.0102(15) -0.0012(15)
    C6 0.0342(14) 0.0356(14) 0.0564(17) -0.0062(10) 0.0016(12) -0.0010(12)
    C7 0.0398(15) 0.0446(15) 0.0429(15) -0.0078(11) 0.0043(12) -0.0012(12)
    C8 0.0352(13) 0.0474(16) 0.0371(13) -0.0036(11) 0.0091(11) -0.0051(11)
    C9 0.0541(17) 0.0458(17) 0.072(2) -0.0091(14) 0.0265(15) -0.0099(14)
    C10 0.073(2) 0.0493(19) 0.077(2) -0.0027(16) 0.0178(18) -0.0002(16)
    C11 0.065(2) 0.056(2) 0.089(2) 0.0099(16) 0.0211(19) -0.0054(17)
    C12 0.0409(16) 0.0567(19) 0.0661(19) 0.0028(13) 0.0155(14) -0.0051(14)
_geom_special_details
;
 All esds (except the esd in the dihedral angle between two l.s. planes)
 are estimated using the full covariance matrix.  The cell esds are taken
 into account individually in the estimation of esds in distances, angles
 and torsion angles; correlations between esds in cell parameters are only
 used when they are defined by crystal symmetry.  An approximate (isotropic)
 treatment of cell esds is used for estimating esds involving l.s. planes.
;
loop_
    _geom_bond_atom_site_label_1
    _geom_bond_atom_site_label_2
    _geom_bond_site_symmetry_2
    _geom_bond_distance
    _geom_bond_publ_flag
    S1 C8 . 1.678(3) ?
    O1 N1 . 1.213(4) ?
    O2 N1 . 1.222(4) ?
    O3 C7 . 1.209(3) ?
    N1 C2 . 1.450(5) ?
    N2 C7 . 1.374(3) ?
    N2 C8 . 1.409(3) ?
    N2 H2 . 0.863(10) ?
    N3 C8 . 1.313(3) ?
    N3 C12 . 1.477(3) ?
    N3 C9 . 1.482(3) ?
    C1 C6 . 1.377(4) ?
    C1 C2 . 1.386(4) ?
    C1 H1 . 0.9300 ?
    C2 C3 . 1.384(5) ?
    C3 C4 . 1.372(5) ?
    C3 H3 . 0.9300 ?
    C4 C5 . 1.374(5) ?
    C4 H4 . 0.9300 ?
    C5 C6 . 1.393(4) ?
    C5 H5 . 0.9300 ?
    C6 C7 . 1.489(4) ?
    C9 C10 . 1.499(4) ?
    C9 H9A . 0.9700 ?
    C9 H9B . 0.9700 ?
    C10 C11 . 1.503(5) ?
    C10 H10A . 0.9700 ?
    C10 H10B . 0.9700 ?
    C11 C12 . 1.513(4) ?
    C11 H11A . 0.9700 ?
    C11 H11B . 0.9700 ?
    C12 H12A . 0.9700 ?
    C12 H12B . 0.9700 ?
loop_
    _geom_angle_atom_site_label_1
    _geom_angle_atom_site_label_2
    _geom_angle_atom_site_label_3
    _geom_angle_site_symmetry_1
    _geom_angle_site_symmetry_3
    _geom_angle
    _geom_angle_publ_flag
    O1 N1 O2 . . 122.7(4) ?
    O1 N1 C2 . . 118.6(3) ?
    O2 N1 C2 . . 118.7(4) ?
    C7 N2 C8 . . 123.7(2) ?
    C7 N2 H2 . . 115.4(16) ?
    C8 N2 H2 . . 115.3(16) ?
    C8 N3 C12 . . 121.9(2) ?
    C8 N3 C9 . . 127.3(2) ?
    C12 N3 C9 . . 110.3(2) ?
    C6 C1 C2 . . 118.6(3) ?
    C6 C1 H1 . . 120.7 ?
    C2 C1 H1 . . 120.7 ?
    C3 C2 C1 . . 121.9(3) ?
    C3 C2 N1 . . 119.5(3) ?
    C1 C2 N1 . . 118.6(3) ?
    C4 C3 C2 . . 118.7(3) ?
    C4 C3 H3 . . 120.7 ?
    C2 C3 H3 . . 120.7 ?
    C3 C4 C5 . . 120.5(3) ?
    C3 C4 H4 . . 119.8 ?
    C5 C4 H4 . . 119.8 ?
    C4 C5 C6 . . 120.5(3) ?
    C4 C5 H5 . . 119.8 ?
    C6 C5 H5 . . 119.8 ?
    C1 C6 C5 . . 119.8(3) ?
    C1 C6 C7 . . 121.7(2) ?
    C5 C6 C7 . . 118.4(3) ?
    O3 C7 N2 . . 122.5(2) ?
    O3 C7 C6 . . 121.8(2) ?
    N2 C7 C6 . . 115.7(2) ?
    N3 C8 N2 . . 116.9(2) ?
    N3 C8 S1 . . 123.67(19) ?
    N2 C8 S1 . . 119.4(2) ?
    N3 C9 C10 . . 103.3(2) ?
    N3 C9 H9A . . 111.1 ?
    C10 C9 H9A . . 111.1 ?
    N3 C9 H9B . . 111.1 ?
    C10 C9 H9B . . 111.1 ?
    H9A C9 H9B . . 109.1 ?
    C9 C10 C11 . . 104.3(3) ?
    C9 C10 H10A . . 110.9 ?
    C11 C10 H10A . . 110.9 ?
    C9 C10 H10B . . 110.9 ?
    C11 C10 H10B . . 110.9 ?
    H10A C10 H10B . . 108.9 ?
    C10 C11 C12 . . 105.0(2) ?
    C10 C11 H11A . . 110.8 ?
    C12 C11 H11A . . 110.8 ?
    C10 C11 H11B . . 110.8 ?
    C12 C11 H11B . . 110.8 ?
    H11A C11 H11B . . 108.8 ?
    N3 C12 C11 . . 104.4(2) ?
    N3 C12 H12A . . 110.9 ?
    C11 C12 H12A . . 110.9 ?
    N3 C12 H12B . . 110.9 ?
    C11 C12 H12B . . 110.9 ?
    H12A C12 H12B . . 108.9 ?
loop_
    _geom_torsion_atom_site_label_1
    _geom_torsion_atom_site_label_2
    _geom_torsion_atom_site_label_3
    _geom_torsion_atom_site_label_4
    _geom_torsion_site_symmetry_1
    _geom_torsion_site_symmetry_2
    _geom_torsion_site_symmetry_3
    _geom_torsion_site_symmetry_4
    _geom_torsion
    _geom_torsion_publ_flag
    C6 C1 C2 C3 . . . . 0.9(4) ?
    C6 C1 C2 N1 . . . . -178.3(2) ?
    O1 N1 C2 C3 . . . . 165.5(3) ?
    O2 N1 C2 C3 . . . . -14.5(4) ?
    O1 N1 C2 C1 . . . . -15.3(4) ?
    O2 N1 C2 C1 . . . . 164.7(3) ?
    C1 C2 C3 C4 . . . . 0.5(5) ?
    N1 C2 C3 C4 . . . . 179.7(3) ?
    C2 C3 C4 C5 . . . . -1.7(5) ?
    C3 C4 C5 C6 . . . . 1.6(5) ?
    C2 C1 C6 C5 . . . . -1.0(4) ?
    C2 C1 C6 C7 . . . . 174.7(2) ?
    C4 C5 C6 C1 . . . . -0.2(4) ?
    C4 C5 C6 C7 . . . . -176.1(3) ?
    C8 N2 C7 O3 . . . . 0.9(4) ?
    C8 N2 C7 C6 . . . . -178.8(2) ?
    C1 C6 C7 O3 . . . . -149.1(3) ?
    C5 C6 C7 O3 . . . . 26.7(4) ?
    C1 C6 C7 N2 . . . . 30.6(4) ?
    C5 C6 C7 N2 . . . . -153.7(2) ?
    C12 N3 C8 N2 . . . . 177.3(2) ?
    C9 N3 C8 N2 . . . . 6.5(4) ?
    C12 N3 C8 S1 . . . . -1.5(4) ?
    C9 N3 C8 S1 . . . . -172.2(2) ?
    C7 N2 C8 N3 . . . . 58.4(4) ?
    C7 N2 C8 S1 . . . . -122.9(2) ?
    C8 N3 C9 C10 . . . . 152.1(3) ?
    C12 N3 C9 C10 . . . . -19.5(3) ?
    N3 C9 C10 C11 . . . . 33.2(3) ?
    C9 C10 C11 C12 . . . . -35.2(4) ?
    C8 N3 C12 C11 . . . . -174.1(3) ?
    C9 N3 C12 C11 . . . . -2.0(3) ?
    C10 C11 C12 N3 . . . . 22.8(4) ?
loop_
    _geom_hbond_atom_site_label_D
    _geom_hbond_atom_site_label_H
    _geom_hbond_atom_site_label_A
    _geom_hbond_site_symmetry_D
    _geom_hbond_site_symmetry_H
    _geom_hbond_site_symmetry_A
    _geom_hbond_distance_DH
    _geom_hbond_distance_HA
    _geom_hbond_distance_DA
    _geom_hbond_angle_DHA
    _geom_hbond_publ_flag
    N2 H2 S1 . . 3_565 0.861(18) 2.549(18) 3.406(3) 173 yes
    C1 H1 O3 . . 4_575 0.93 2.48 3.169(3) 131 yes
    C9 H9A O3 . . 4_575 0.97 2.32 3.274(4) 167 yes
_iucr_refine_instructions_details
;
TITL a in P2(1)/c
CELL 0.71073  11.3314  13.5433   8.5982  90.000  97.168  90.000
ZERR    4.00   0.0025   0.0030   0.0019   0.000   0.005   0.000
LATT 1
SYMM -X, 0.5+Y, 0.5-Z
SFAC C  H  N  O  S
UNIT 48 52 12 12 4
OMIT  -3.00  50.00
L.S. 10
ACTA
BOND $H
FMAP 2 3 60
PLAN 10
DFIX 0.87 0.01 N2 H2
SIZE 0.28 0.22 0.09
TEMP 25
CONF
WGHT    0.063000    0.539400
FVAR       0.49815
S1    5   -0.148669    0.556054    0.110471    11.00000    0.03474    0.04671 =
         0.07706   -0.01266    0.01184   -0.00795
O1    4    0.372022    0.624194   -0.259709    11.00000    0.10640    0.09957 =
         0.08142    0.01229    0.05015    0.01943
O2    4    0.556432    0.640798   -0.174852    11.00000    0.07601    0.12237 =
         0.18851    0.02537    0.08722    0.01111
O3    4    0.141498    0.700067    0.344563    11.00000    0.05546    0.07677 =
         0.04668   -0.01600    0.00687   -0.00991
N1    3    0.452534    0.631073   -0.153118    11.00000    0.07068    0.05479 =
         0.11405    0.01716    0.04861    0.01261
N2    3    0.066885    0.635301    0.109753    11.00000    0.03115    0.04455 =
         0.04710   -0.01337    0.00849   -0.00398
H2    2    0.081192    0.585845    0.051692    11.00000    0.03289
N3    3   -0.086443    0.743652    0.143720    11.00000    0.03596    0.04508 =
         0.05277   -0.00828    0.01452   -0.00400
C1    1    0.306825    0.640303    0.032599    11.00000    0.03228    0.03617 =
         0.06407    0.00468    0.00626   -0.00055
AFIX  43
H1    2    0.247264    0.649232   -0.050924    11.00000   -1.20000
AFIX   0
C2    1    0.424162    0.627482    0.006680    11.00000    0.04331    0.03500 =
         0.08922    0.00481    0.02107    0.00017
C3    1    0.514286    0.612716    0.128615    11.00000    0.03080    0.04841 =
         0.13335   -0.00160    0.00383   -0.00025
AFIX  43
H3    2    0.592598    0.604745    0.109000    11.00000   -1.20000
AFIX   0
C4    1    0.485788    0.610071    0.279036    11.00000    0.04441    0.06421 =
         0.10733   -0.00561   -0.02402    0.00442
AFIX  43
H4    2    0.544959    0.598420    0.362088    11.00000   -1.20000
AFIX   0
C5    1    0.370468    0.624508    0.307882    11.00000    0.05386    0.05048 =
         0.06802   -0.00124   -0.01024   -0.00364
AFIX  43
H5    2    0.352504    0.624238    0.410508    11.00000   -1.20000
AFIX   0
C6    1    0.280286    0.639545    0.184544    11.00000    0.03423    0.03557 =
         0.05642   -0.00104    0.00156   -0.00624
C7    1    0.158316    0.661377    0.222486    11.00000    0.03981    0.04461 =
         0.04293   -0.00118    0.00432   -0.00779
C8    1   -0.054084    0.651909    0.123656    11.00000    0.03522    0.04743 =
         0.03706   -0.00510    0.00914   -0.00365
C9    1   -0.012611    0.833613    0.137980    11.00000    0.05410    0.04584 =
         0.07204   -0.00993    0.02651   -0.00911
AFIX  23
H9A   2    0.044185    0.826110    0.063223    11.00000   -1.20000
H9B   2    0.029964    0.848523    0.240251    11.00000   -1.20000
AFIX   0
C10   1   -0.102059    0.912370    0.086729    11.00000    0.07309    0.04934 =
         0.07662   -0.00019    0.01783   -0.00270
AFIX  23
H10A  2   -0.118453    0.914733   -0.026663    11.00000   -1.20000
H10B  2   -0.073849    0.976618    0.124913    11.00000   -1.20000
AFIX   0
C11   1   -0.211020    0.882403    0.158319    11.00000    0.06531    0.05552 =
         0.08867   -0.00543    0.02109    0.00988
AFIX  23
H11A  2   -0.282208    0.909016    0.098598    11.00000   -1.20000
H11B  2   -0.206640    0.905707    0.265561    11.00000   -1.20000
AFIX   0
C12   1   -0.211679    0.770720    0.152829    11.00000    0.04092    0.05671 =
         0.06614   -0.00513    0.01550    0.00284
AFIX  23
H12A  2   -0.238903    0.743396    0.246370    11.00000   -1.20000
H12B  2   -0.262853    0.747005    0.061623    11.00000   -1.20000
HKLF 4
REM  a in P2(1)/c
REM R1 =  0.0552 for   1853 Fo > 4sig(Fo)  and  0.0712 for all   2288 data
REM    176 parameters refined using      1 restraints
END
WGHT      0.0630      0.5384
REM Highest difference peak  0.298,  deepest hole -0.180,  1-sigma level  0.051
Q1    1  -0.1549  0.5933  0.0202  11.00000  0.05    0.30
Q2    1  -0.0950  0.6000  0.1630  11.00000  0.05    0.29
Q3    1  -0.0805  0.5130  0.0907  11.00000  0.05    0.26
Q4    1   0.4839  0.6380 -0.2959  11.00000  0.05    0.25
Q5    1  -0.0879  0.7034  0.0775  11.00000  0.05    0.22
Q6    1  -0.2064  0.8817  0.0498  11.00000  0.05    0.22
Q7    1   0.2781  0.6021  0.0980  11.00000  0.05    0.22
Q8    1   0.4007  0.6230 -0.2393  11.00000  0.05    0.21
Q9    1   0.2954  0.6706  0.1167  11.00000  0.05    0.21
Q10   1   0.2281  0.6516  0.1930  11.00000  0.05    0.20
;
