# Supplementary material for: 3-Nitro-N-[(pyrrolidin-1-yl)carbothioyl]benzamide
Source: Acta Crystallogr Sect E Struct Rep Online. 2012 May 19;68(Pt 6):o1785. doi: 10.1107/S1600536812021319 (PMC3379364; doi:10.1107/S1600536812021319)
Supplement: Supplementary file 2 [file e-68-o1785-Isup2.hkl]

# 
# h,k,l, Fc-squared, Fo-squared, sigma(Fo-squared) and status flag 
# 
data_I
_shelx_title ' a in P2(1)/c' 
_shelx_refln_list_code          4 
_shelx_F_calc_maximum      190.97 
_exptl_crystal_F_000       584.00 
_reflns_d_resolution_high  0.8410 
 
loop_ 
 _symmetry_equiv_pos_as_xyz 
 'x, y, z' 
 '-x, y+1/2, -z+1/2' 
 '-x, -y, -z' 
 'x, -y-1/2, z-1/2' 
 
_cell_length_a    11.3314 
_cell_length_b    13.5433 
_cell_length_c     8.5982 
_cell_angle_alpha  90.000 
_cell_angle_beta   97.168 
_cell_angle_gamma  90.000 
 
_shelx_F_squared_multiplier     1.000 
 
loop_ 
 _refln_index_h 
 _refln_index_k 
 _refln_index_l 
 _refln_F_squared_calc 
 _refln_F_squared_meas 
 _refln_F_squared_sigma 
 _refln_observed_status 
   1   0   0      824.21      878.13     23.17 o 
   2   0   0     3271.70     3405.16     59.26 o 
   3   0   0     7357.45     8131.27    139.11 o 
   4   0   0     1577.59     1604.86     30.42 o 
   5   0   0      493.11      541.76     12.93 o 
   6   0   0      140.04       92.74      4.61 o 
   7   0   0      276.34      222.24     13.88 o 
   8   0   0        2.23        9.49      5.40 o 
   9   0   0      323.85      312.11     18.50 o 
  10   0   0      254.11      235.74     16.97 o 
  11   0   0       98.14      111.14     12.61 o 
  12   0   0        0.89        7.66      6.65 o 
  13   0   0      231.38      242.23     19.79 o 
   1   1   0      507.69      547.32     15.27 o 
   2   1   0     5885.20     6852.31     96.48 o 
   3   1   0      185.79      185.43      3.90 o 
   4   1   0      138.69      164.46      3.90 o 
   5   1   0     1206.61     1335.42     18.89 o 
   6   1   0      306.39      341.20      7.00 o 
   7   1   0        1.05        5.67      1.67 o 
   8   1   0      407.48      383.09      8.28 o 
   9   1   0       25.24       22.06      4.78 o 
  10   1   0       57.53       56.74      6.53 o 
  11   1   0        9.31        3.71      4.25 o 
  12   1   0        0.97        7.41      4.87 o 
  13   1   0       10.03       23.52      6.66 o 
   0   2   0     2736.29     2967.30     91.07 o 
   1   2   0      778.29      822.77     18.56 o 
   2   2   0        2.52        2.16      0.71 o 
   3   2   0      480.16      429.20      6.83 o 
   4   2   0      473.19      476.88      6.83 o 
   5   2   0       27.79       30.30      1.68 o 
   6   2   0      488.54      469.34      7.35 o 
   7   2   0      250.83      246.34      4.97 o 
   8   2   0      120.89      104.63      3.27 o 
   9   2   0       77.79       76.36      7.74 o 
  10   2   0      132.73      121.46      9.17 o 
  11   2   0       52.99       49.84      6.74 o 
  12   2   0        2.13        2.76      6.75 o 
  13   2   0        5.56        0.11      4.86 o 
   1   3   0       28.16       25.77      1.65 o 
   2   3   0     7958.46     9388.57    233.99 o 
   3   3   0        8.68        3.45      1.38 o 
   4   3   0     1637.93     1804.54     24.30 o 
   5   3   0     1806.61     1890.13     23.26 o 
   6   3   0      945.00      944.56     13.38 o 
   7   3   0      100.30       98.86      2.88 o 
   8   3   0      567.49      552.80     11.24 o 
   9   3   0      630.16      605.63     12.57 o 
  10   3   0       93.60       99.65      8.39 o 
  11   3   0       52.01       48.05      8.48 o 
  12   3   0      115.23      109.59     14.83 o 
  13   3   0        0.68        5.06      5.13 o 
   0   4   0    36471.13    38223.50    655.31 o 
   1   4   0     8101.79     9472.59    115.05 o 
   2   4   0     3593.62     3690.12     46.55 o 
   3   4   0      246.52      250.45     12.45 o 
   4   4   0      381.71      433.99      8.07 o 
   5   4   0        3.69        5.67      1.50 o 
   6   4   0        5.67        8.42      1.70 o 
   7   4   0        5.83        5.86      1.83 o 
   8   4   0      130.08      135.84      4.64 o 
   9   4   0      178.05      187.82      6.74 o 
  10   4   0        1.74       -2.49      4.00 o 
  11   4   0        1.07        5.23      4.64 o 
  12   4   0        5.02        3.90      7.35 o 
   1   5   0    11894.33    13238.55    160.39 o 
   2   5   0     1043.12      985.14     14.74 o 
   3   5   0      780.52      814.88     12.91 o 
   4   5   0        3.18        2.23      1.20 o 
   5   5   0     1074.37     1077.57     16.85 o 
   6   5   0      590.37      615.81     10.23 o 
   7   5   0        9.58       13.66      2.15 o 
   8   5   0      270.11      284.47      6.75 o 
   9   5   0        8.32       20.10      3.20 o 
  10   5   0       91.95      100.82      8.40 o 
  11   5   0      130.31      118.44      9.47 o 
  12   5   0      143.30      151.76     15.88 o 
   0   6   0       31.44       34.52      3.59 o 
   1   6   0        0.87        1.93      1.91 o 
   2   6   0      199.54      209.04      5.38 o 
   3   6   0     1535.44     1664.24     23.70 o 
   4   6   0      363.92      409.39      8.44 o 
   5   6   0      189.98      208.94      7.13 o 
   6   6   0        6.43        7.28      1.83 o 
   7   6   0      234.10      230.83      6.06 o 
   8   6   0      100.62      101.81      4.25 o 
   9   6   0       17.55       18.43      3.04 o 
  10   6   0       28.97       24.42      5.79 o 
  11   6   0        0.04        5.77      5.08 o 
  12   6   0       15.93       23.33      5.77 o 
   1   7   0        1.77        9.31      3.14 o 
   2   7   0      873.36     1006.76     16.04 o 
   3   7   0      420.71      385.29      7.37 o 
   4   7   0        1.46        4.75      1.58 o 
   5   7   0       89.11       69.12      3.29 o 
   6   7   0        5.05        7.18      2.01 o 
   7   7   0       26.72       28.58      2.82 o 
   8   7   0      282.94      285.55      7.46 o 
   9   7   0      131.80      130.04      6.00 o 
  10   7   0        5.81        5.46      6.45 o 
  11   7   0       31.18       44.91      6.54 o 
  12   7   0       10.97       15.82      5.79 o 
   0   8   0     2470.05     2751.00     77.73 o 
   1   8   0     2743.10     2788.86     43.75 o 
   2   8   0      413.79      394.87      8.77 o 
   3   8   0      631.63      573.17      9.94 o 
   4   8   0      646.62      571.88     14.25 o 
   5   8   0       46.69       48.86      3.75 o 
   6   8   0      905.08      853.63     31.43 o 
   7   8   0     1066.71     1049.79     18.56 o 
   8   8   0      244.53      252.54      7.03 o 
   9   8   0       14.83       16.90      3.37 o 
  10   8   0      270.60      312.59     14.77 o 
  11   8   0       64.36       64.75      8.60 o 
   1   9   0      228.95      232.86      7.95 o 
   2   9   0      576.38      585.56     13.56 o 
   3   9   0        2.88        7.94      2.19 o 
   4   9   0       32.36       30.34      3.53 o 
   5   9   0        0.70        2.22      2.06 o 
   6   9   0       28.64       34.66      4.01 o 
   7   9   0        6.53        5.49      2.38 o 
   8   9   0       39.22       45.37      3.73 o 
   9   9   0       35.69       41.90      5.20 o 
  10   9   0       40.62       55.20      7.01 o 
  11   9   0        0.16        8.92      5.15 o 
   0  10   0     1406.64     1324.47     42.63 o 
   1  10   0      463.24      430.19     13.30 o 
   2  10   0       21.47       17.24      3.63 o 
   3  10   0        0.90        8.65      2.17 o 
   4  10   0       81.64       81.40      5.13 o 
   5  10   0        6.44        7.15      2.36 o 
   6  10   0        0.26       -0.94      2.35 o 
   7  10   0      248.14      253.40     10.00 o 
   8  10   0       67.01       63.05      4.83 o 
   9  10   0       74.27       80.32      6.66 o 
  10  10   0      126.70      148.32     10.31 o 
   1  11   0      214.43      169.46      9.46 o 
   2  11   0       86.22       87.42      6.77 o 
   3  11   0      527.33      490.28     11.16 o 
   4  11   0        0.09        4.65      2.76 o 
   5  11   0       29.31       31.95      3.23 o 
   6  11   0        3.51        7.32      3.29 o 
   7  11   0        0.63        4.15      2.37 o 
   8  11   0       37.95       34.03      6.87 o 
   9  11   0       20.49       27.85      5.14 o 
   0  12   0      358.76      320.85     18.74 o 
   1  12   0      367.88      335.66     28.03 o 
   2  12   0        5.50        5.91      4.13 o 
   3  12   0       51.77       46.19      4.87 o 
   4  12   0       24.03       24.64      4.22 o 
   5  12   0        0.01        5.96      4.48 o 
   6  12   0        4.38        8.89      3.79 o 
   7  12   0       16.20       21.60      4.09 o 
   8  12   0        0.79        6.14      6.87 o 
   1  13   0       16.38       14.07      4.99 o 
   2  13   0      202.03      182.33     10.44 o 
   3  13   0       41.20       44.27      5.14 o 
   4  13   0      225.30      197.86     16.40 o 
   5  13   0      270.57      266.43     24.21 o 
   6  13   0        1.74       14.88      5.68 o 
   7  13   0       15.21       22.22      4.64 o 
   0  14   0       50.30       34.49      8.62 o 
   1  14   0        3.10        1.16      4.76 o 
   2  14   0       42.12       39.08      6.33 o 
   3  14   0       19.51       21.92      5.93 o 
   4  14   0        2.10        4.67      4.03 o 
   5  14   0        2.00        3.40      4.12 o 
   6  14   0        3.26        9.01      4.03 o 
   1  15   0       61.58       53.58      7.07 o 
   2  15   0       85.70       79.18     12.09 o 
   3  15   0       15.72       14.00      5.77 o 
   4  15   0        3.79       18.30      6.39 o 
   0  16   0       99.73       85.55     12.41 o 
   1  16   0       15.58       17.95      7.58 o 
 -13   1   1       67.76       85.59     25.53 o 
 -12   1   1      145.36      150.63     10.73 o 
 -11   1   1       15.68       16.05      5.08 o 
 -10   1   1      360.67      312.71     13.86 o 
  -9   1   1      832.33      746.59     14.05 o 
  -8   1   1      545.63      504.44     10.42 o 
  -7   1   1      502.87      512.32     10.16 o 
  -6   1   1      106.73       70.49      3.26 o 
  -5   1   1      163.47      119.91      3.93 o 
  -4   1   1        1.31        1.66      1.56 o 
  -3   1   1     2082.24     2138.64     24.90 o 
  -2   1   1      296.39      330.78      6.64 o 
  -1   1   1       33.61       28.27      1.02 o 
   0   1   1     5761.72     6268.85     73.75 o 
   1   1   1     1737.24     1710.57     24.54 o 
   2   1   1      132.08      150.85      3.68 o 
   3   1   1      141.55      142.18      3.88 o 
   4   1   1      378.77      374.45      7.77 o 
   5   1   1     1041.11     1094.63     13.10 o 
   6   1   1        4.37        5.93      1.01 o 
   7   1   1      616.43      590.86     12.12 o 
   8   1   1        0.18       -1.17      9.85 o 
   9   1   1        8.83       11.69      4.86 o 
  10   1   1      104.16      118.34      8.79 o 
  11   1   1      309.12      277.13     14.05 o 
  12   1   1       15.53       20.25      5.87 o 
  13   1   1       38.81       44.58      7.10 o 
 -13   2   1       13.70       13.41      5.61 o 
 -12   2   1        8.37       15.94      5.34 o 
 -11   2   1      310.32      324.11     14.86 o 
 -10   2   1      231.04      238.97      8.76 o 
  -9   2   1      142.95      145.52      5.57 o 
  -8   2   1      375.40      341.34      8.33 o 
  -7   2   1       75.45       64.09      3.53 o 
  -6   2   1      705.46      656.44     11.45 o 
  -5   2   1     7394.32     8238.38     91.16 o 
  -4   2   1     1833.14     1886.90     22.76 o 
  -3   2   1      505.62      515.62      8.31 o 
  -2   2   1       37.66       43.24      1.39 o 
  -1   2   1       20.48       29.85      1.25 o 
   0   2   1     1865.12     2009.88     29.47 o 
   1   2   1     3554.55     4083.84     58.52 o 
   2   2   1      613.17      705.40     10.64 o 
   3   2   1     1425.92     1643.64     21.54 o 
   4   2   1       46.72       59.97      3.34 o 
   5   2   1       69.67       57.84      2.27 o 
   6   2   1      549.09      514.60     11.18 o 
   7   2   1        0.80        3.38      1.90 o 
   8   2   1        0.44        5.20      3.64 o 
   9   2   1     3454.00     3295.74     67.87 o 
  10   2   1       25.00       24.85      5.40 o 
  11   2   1       17.87       13.39      5.31 o 
  12   2   1      133.69      135.99     13.14 o 
  13   2   1       15.40       27.48      6.32 o 
 -13   3   1       57.48       62.29      8.05 o 
 -12   3   1        9.87       12.02      6.67 o 
 -11   3   1       10.67       10.91      4.80 o 
 -10   3   1       18.21       38.02      8.48 o 
  -9   3   1        7.77        6.81      2.01 o 
  -8   3   1      122.09      123.94      3.58 o 
  -7   3   1        0.37        1.19      1.41 o 
  -6   3   1     2451.43     2513.78     27.20 o 
  -5   3   1     1659.86     1782.76     25.16 o 
  -4   3   1        8.54        7.91      1.07 o 
  -3   3   1      228.93      244.44      3.99 o 
  -2   3   1     5056.34     5468.86     55.42 o 
  -1   3   1      640.23      644.56      8.55 o 
   0   3   1     1050.89     1086.55     17.20 o 
   1   3   1    11862.11    13067.89    157.88 o 
   2   3   1      221.35      236.56      4.29 o 
   3   3   1      617.31      645.98      9.07 o 
   4   3   1     1576.09     1703.95     20.87 o 
   5   3   1        0.02        1.64      1.31 o 
   6   3   1       74.46       87.62      3.22 o 
   7   3   1      171.08      163.90      6.11 o 
   8   3   1     1581.35     1531.74     27.55 o 
   9   3   1      147.21      130.11      8.82 o 
  10   3   1       16.35       13.64      3.59 o 
  11   3   1       14.59       14.87      4.23 o 
  12   3   1       16.19       20.19      5.76 o 
 -13   4   1        8.26       11.81      5.32 o 
 -12   4   1       60.79       48.17      6.92 o 
 -11   4   1       67.33       69.66      7.50 o 
 -10   4   1        5.14       11.56      3.35 o 
  -9   4   1      211.92      212.90      7.28 o 
  -8   4   1      532.34      531.06      8.45 o 
  -7   4   1      428.41      369.44      6.50 o 
  -6   4   1       40.54       35.27      4.25 o 
  -5   4   1       25.03       16.17      1.80 o 
  -4   4   1       14.05        8.31      1.37 o 
  -3   4   1      557.90      580.79      8.58 o 
  -2   4   1      614.97      645.98      9.13 o 
  -1   4   1        0.31        2.26      1.49 o 
   0   4   1       43.14       32.35      2.41 o 
   1   4   1     1540.72     1673.36     25.96 o 
   3   4   1       10.29        8.13      1.40 o 
   4   4   1      867.06      938.20     12.94 o 
   5   4   1      863.22      941.87     13.33 o 
   6   4   1      480.40      457.97      8.04 o 
   7   4   1       12.62       15.66      1.95 o 
   8   4   1       49.36       67.40      4.68 o 
   9   4   1       59.83       47.04      7.02 o 
  10   4   1        2.89        9.14      5.67 o 
  11   4   1        0.70       -0.55      4.56 o 
  12   4   1       94.44      100.81      9.36 o 
 -12   5   1       29.04       46.32      7.00 o 
 -11   5   1        2.62        7.37      4.69 o 
 -10   5   1       63.60       69.28      5.49 o 
  -9   5   1      191.16      186.26      6.83 o 
  -8   5   1      198.94      195.50      7.08 o 
  -7   5   1       59.68       58.54      3.56 o 
  -6   5   1      178.29      172.81      5.41 o 
  -5   5   1      474.01      486.19     21.16 o 
  -4   5   1      569.50      644.60      9.92 o 
  -3   5   1      372.90      366.21      7.31 o 
  -2   5   1       81.72       95.94      2.69 o 
  -1   5   1      167.69      161.78      5.07 o 
   0   5   1     1091.12     1180.91     33.57 o 
   1   5   1        0.04        2.23      1.53 o 
   2   5   1      356.04      378.10      9.10 o 
   3   5   1       22.64       24.46      2.85 o 
   4   5   1      180.47      212.04      4.89 o 
   5   5   1      255.57      265.79      6.16 o 
   6   5   1        0.03        2.32      1.84 o 
   7   5   1      262.41      266.81      6.35 o 
   8   5   1       27.80       31.14      3.82 o 
   9   5   1       16.57       11.13      3.31 o 
  10   5   1        3.50        9.22      3.75 o 
  11   5   1       58.44       48.98      6.81 o 
  12   5   1        0.00        1.62      6.23 o 
 -12   6   1       68.39       63.29      7.79 o 
 -11   6   1      173.92      193.73     11.69 o 
 -10   6   1       88.95       91.34      7.80 o 
  -9   6   1      114.20       95.70      4.96 o 
  -8   6   1      424.59      423.99      8.82 o 
  -7   6   1      829.44      835.36     15.38 o 
  -6   6   1      274.00      282.92      7.20 o 
  -5   6   1       20.21       26.87      2.18 o 
  -4   6   1     1499.69     1499.11     19.73 o 
  -3   6   1      187.04      171.91      4.85 o 
  -2   6   1      401.60      384.15      6.19 o 
  -1   6   1     2527.44     2672.36     40.92 o 
   0   6   1      414.00      363.87      8.68 o 
   1   6   1     1154.25     1290.15     18.71 o 
   2   6   1     1087.56     1097.18     16.59 o 
   3   6   1     1872.61     1922.69     24.13 o 
   4   6   1      699.91      717.94     11.21 o 
   5   6   1      509.23      476.51      8.71 o 
   6   6   1      689.42      672.62     11.32 o 
   7   6   1      412.14      393.09      8.19 o 
   8   6   1      183.59      186.57     10.71 o 
   9   6   1      117.86      108.83      8.55 o 
  10   6   1      297.68      260.89     10.46 o 
  11   6   1       26.92       31.32      8.06 o 
  12   6   1       47.36       52.36      7.21 o 
 -12   7   1       37.30       46.44      6.80 o 
 -11   7   1       65.32       68.62      7.72 o 
 -10   7   1        0.76        5.86      3.57 o 
  -9   7   1       32.10       33.33      3.55 o 
  -8   7   1       11.90       17.22      2.47 o 
  -7   7   1        0.03        2.00      2.14 o 
  -6   7   1      851.52      851.91     15.31 o 
  -5   7   1      344.26      340.37      7.18 o 
  -4   7   1      149.69      150.08      4.96 o 
  -3   7   1       59.78       64.24      2.86 o 
  -2   7   1      308.89      292.92      6.36 o 
  -1   7   1       19.87       26.96      3.01 o 
   0   7   1     1086.70     1090.79     19.65 o 
   1   7   1      917.83      943.66     20.67 o 
   2   7   1       21.83       23.72      2.46 o 
   3   7   1      153.74      178.91      4.78 o 
   4   7   1       98.19      100.16      4.24 o 
   5   7   1       42.21       45.90      2.94 o 
   6   7   1      112.42      108.89      4.30 o 
   7   7   1       77.92       76.37      3.87 o 
   8   7   1      762.08      768.58     16.32 o 
   9   7   1        0.71        2.71      4.80 o 
  10   7   1      172.45      159.41      8.64 o 
  11   7   1       31.13       34.87      6.48 o 
 -11   8   1       22.01       31.88      5.91 o 
 -10   8   1        1.13        6.75      3.84 o 
  -9   8   1       22.50       21.71      3.61 o 
  -8   8   1       67.11       72.22      5.61 o 
  -7   8   1       21.22       21.30      2.66 o 
  -6   8   1        4.19        7.25      2.53 o 
  -5   8   1        5.17        5.49      2.06 o 
  -4   8   1      261.39      272.16      6.38 o 
  -3   8   1       13.23       13.24      2.37 o 
  -2   8   1      181.64      190.40      5.34 o 
  -1   8   1      430.01      377.09      9.90 o 
   0   8   1       87.64       84.21      4.86 o 
   1   8   1      334.32      356.95      9.57 o 
   2   8   1     1511.85     1518.14     22.77 o 
   3   8   1       39.20       34.59      2.58 o 
   4   8   1       12.84       16.59      2.27 o 
   5   8   1       22.22       21.18      2.38 o 
   6   8   1       35.57       34.50      3.07 o 
   7   8   1       41.97       36.50      3.62 o 
   8   8   1       21.49       23.73      3.56 o 
   9   8   1       45.82       49.04      9.47 o 
  10   8   1       73.81       62.57      8.93 o 
  11   8   1        0.12        6.32      4.76 o 
 -11   9   1       27.09       42.91      7.46 o 
 -10   9   1      144.69      161.72      8.65 o 
  -9   9   1       82.24       88.09      5.27 o 
  -8   9   1        0.73        1.16      2.77 o 
  -7   9   1       33.23       32.56      3.16 o 
  -6   9   1       77.36       75.90      4.02 o 
  -5   9   1       81.97       79.11      4.63 o 
  -4   9   1      103.52      103.04      4.08 o 
  -3   9   1      255.75      256.68      6.33 o 
  -2   9   1     1416.44     1390.19     24.30 o 
  -1   9   1        0.25        1.12      2.89 o 
   0   9   1      308.79      279.28      8.84 o 
   1   9   1      938.28      926.25     18.68 o 
   2   9   1        3.80       10.08      2.59 o 
   3   9   1      318.02      320.92      7.30 o 
   4   9   1      497.44      455.74     10.58 o 
   5   9   1       47.15       46.29      3.23 o 
   6   9   1       99.82      119.02      4.83 o 
   7   9   1       35.39       37.78      3.31 o 
   8   9   1       18.73       19.57      3.40 o 
   9   9   1        1.77        7.25      3.76 o 
  10   9   1       60.37       83.73      8.27 o 
 -10  10   1       22.86       21.78      6.67 o 
  -9  10   1        4.58        6.39      2.90 o 
  -8  10   1        0.48        1.20      3.16 o 
  -7  10   1       99.35      106.65      4.98 o 
  -6  10   1        1.47        5.61      2.37 o 
  -5  10   1      271.19      267.86     11.00 o 
  -4  10   1      185.15      187.22      6.71 o 
  -3  10   1      248.03      216.70      8.46 o 
  -2  10   1      115.25      100.70      4.92 o 
  -1  10   1      100.51       90.80      9.04 o 
   0  10   1        0.67        3.94      3.26 o 
   1  10   1      262.04      272.90      9.20 o 
   2  10   1      146.51      148.35      8.10 o 
   3  10   1      209.75      219.94      8.65 o 
   4  10   1        5.96        5.95      3.29 o 
   5  10   1       92.82      103.01      4.84 o 
   6  10   1       18.04       16.93      2.55 o 
   7  10   1        1.49        5.71      2.66 o 
   8  10   1      122.54      132.29      6.46 o 
   9  10   1       70.76       83.11      5.57 o 
  10  10   1       58.52       67.66      8.05 o 
  -9  11   1      109.68      117.15     10.53 o 
  -8  11   1       70.59       73.56      6.87 o 
  -7  11   1      127.56      136.64      8.47 o 
  -6  11   1       45.61       50.40      4.54 o 
  -5  11   1        0.10        0.62      3.01 o 
  -4  11   1        3.90        7.35      3.04 o 
  -3  11   1      260.13      221.89     16.22 o 
  -2  11   1       40.07       28.32      5.55 o 
  -1  11   1       42.50       37.53      5.74 o 
   0  11   1      997.62      916.63     19.80 o 
   1  11   1       66.87       70.76      5.45 o 
   2  11   1      301.42      253.68     11.19 o 
   3  11   1       62.57       72.74      8.68 o 
   4  11   1      190.59      175.48      6.68 o 
   5  11   1      343.28      329.40     11.96 o 
   6  11   1       51.35       59.05      5.80 o 
   7  11   1      163.46      176.69      6.38 o 
   8  11   1        0.34        2.02      2.88 o 
   9  11   1       14.15       25.40      3.92 o 
  -8  12   1        3.84       13.73      4.93 o 
  -7  12   1       31.00       30.89      6.22 o 
  -6  12   1        0.03        1.72      4.25 o 
  -5  12   1      133.87      129.98      6.28 o 
  -4  12   1      204.51      171.63     10.26 o 
  -3  12   1       70.46       55.45      8.12 o 
  -2  12   1       26.08       22.65      9.29 o 
  -1  12   1      283.74      278.42     12.44 o 
   0  12   1      108.58      103.95      6.50 o 
   1  12   1      195.76      177.34      8.17 o 
   2  12   1      426.27      405.00     21.25 o 
   3  12   1        9.65       12.49      3.00 o 
   4  12   1        6.67        1.73      2.92 o 
   5  12   1       47.51       48.27      7.64 o 
   6  12   1        0.10        2.50      3.91 o 
   7  12   1       62.00       71.08      5.66 o 
   8  12   1       72.51       84.35      6.24 o 
  -7  13   1        1.80        8.76      4.53 o 
  -6  13   1       18.14       19.36      6.82 o 
  -5  13   1        6.67        1.20      6.65 o 
  -4  13   1       13.77        4.71      4.95 o 
  -3  13   1        3.77        2.01      4.82 o 
  -2  13   1       17.01       14.02      5.00 o 
  -1  13   1       35.67       34.10      5.85 o 
   0  13   1        1.43        5.26      4.73 o 
   1  13   1        0.20        1.41      3.72 o 
   2  13   1       17.23       14.17      4.12 o 
   3  13   1       31.09       20.83      3.41 o 
   4  13   1        7.61       14.54      3.19 o 
   5  13   1        0.49        3.12      3.23 o 
   6  13   1       23.91       37.43      6.01 o 
   7  13   1        6.18       14.42      5.11 o 
  -6  14   1        2.55        6.89      5.33 o 
  -5  14   1      178.17      176.29     11.26 o 
  -4  14   1       52.72       53.06      7.25 o 
  -3  14   1        9.40        5.47      5.04 o 
  -2  14   1       96.57       79.44      7.70 o 
  -1  14   1      102.08      123.80      9.81 o 
   0  14   1       75.30       76.43      9.19 o 
   1  14   1        1.26        4.14      6.95 o 
   2  14   1      140.11      144.08     11.53 o 
   3  14   1        4.75        9.69      3.92 o 
   4  14   1        0.00       -2.22      3.98 o 
   5  14   1      107.05      120.37      8.13 o 
   6  14   1       71.27       88.27     13.50 o 
  -4  15   1       67.71       65.83      7.84 o 
  -3  15   1        0.36       12.02      5.61 o 
  -2  15   1        9.63       22.11      5.89 o 
  -1  15   1        0.24        2.29      4.87 o 
   0  15   1      142.34      126.82      9.69 o 
   1  15   1        1.52       -3.48      4.82 o 
   2  15   1        9.49       12.11      5.28 o 
   3  15   1        0.48        7.67      4.20 o 
   4  15   1       60.59       74.07      8.11 o 
   0  16   1        0.32        1.19      5.26 o 
 -13   0   2        0.21       18.09      8.10 o 
 -12   0   2      411.49      431.55     25.95 o 
 -11   0   2      141.07      118.31     12.90 o 
 -10   0   2        0.04        2.98      3.43 o 
  -9   0   2      564.92      444.35     60.71 o 
  -8   0   2      235.48      231.38      9.76 o 
  -7   0   2       82.27      123.16     10.96 o 
  -6   0   2       71.24      120.11      6.26 o 
  -5   0   2      176.93      157.02      6.80 o 
  -4   0   2     1253.66     1232.78     25.62 o 
  -3   0   2      477.58      501.57     12.38 o 
  -2   0   2    11102.94    12660.61    178.84 o 
   0   0   2     5775.65     6063.52    144.75 o 
   1   0   2    16450.77    18184.83    425.75 o 
   2   0   2     7531.48     8505.06    340.37 o 
   3   0   2     4099.09     4458.46    114.69 o 
   4   0   2     1380.30     1275.66     38.69 o 
   5   0   2     1763.34     1736.87     51.38 o 
   6   0   2      497.44      445.05     19.99 o 
   7   0   2      282.45      262.26     15.31 o 
   8   0   2      196.78      197.54     14.14 o 
   9   0   2     1020.19     1052.98     40.18 o 
  10   0   2       27.56       10.72      7.21 o 
  11   0   2       40.21       27.89      8.87 o 
  12   0   2       90.89       96.27     13.58 o 
 -13   1   2       28.29       36.36     14.61 o 
 -12   1   2       15.30       11.79      5.10 o 
 -11   1   2       11.92       18.43      5.05 o 
 -10   1   2        1.66        7.61      2.58 o 
  -9   1   2       43.72       46.84      3.77 o 
  -8   1   2       10.58       12.41      2.52 o 
  -7   1   2      993.02     1034.07     17.35 o 
  -6   1   2       89.02      116.07      4.39 o 
  -5   1   2     2275.82     2481.71     33.66 o 
  -4   1   2      365.42      367.66      7.43 o 
  -3   1   2      951.48      933.25     13.75 o 
  -2   1   2        0.99        4.46      0.96 o 
  -1   1   2    12682.63    13795.46    149.54 o 
   0   1   2     8725.38     9720.92    234.63 o 
   1   1   2     5518.19     5587.57     65.78 o 
   2   1   2       67.41       56.75      1.84 o 
   3   1   2       11.29       17.16      1.76 o 
   4   1   2      477.75      565.15     11.71 o 
   5   1   2      287.45      248.66      9.32 o 
   6   1   2       30.96       29.51      4.78 o 
   7   1   2      195.07      214.83      9.91 o 
   8   1   2      325.71      285.04     16.30 o 
   9   1   2      598.71      567.91     19.16 o 
  10   1   2      223.51      197.30     11.47 o 
  11   1   2        2.02        6.11     10.34 o 
  12   1   2       14.46       20.06      6.48 o 
 -13   2   2       23.37       25.34      6.39 o 
 -12   2   2       75.64       72.76      8.33 o 
 -11   2   2       73.72       66.76      5.41 o 
 -10   2   2        8.02       16.64      3.06 o 
  -9   2   2      196.87      178.72      6.60 o 
  -8   2   2      332.48      318.30      8.39 o 
  -7   2   2        0.56        4.74      2.03 o 
  -6   2   2      464.99      486.59      8.92 o 
  -5   2   2      624.22      630.34     11.43 o 
  -4   2   2        4.86        0.62      1.50 o 
  -3   2   2      450.31      500.58      7.67 o 
  -2   2   2        1.68        2.60      1.00 o 
  -1   2   2      619.06      652.95     11.72 o 
   0   2   2     1111.35     1239.04     14.56 o 
   1   2   2      521.73      519.00      8.01 o 
   2   2   2       92.72       98.25      2.69 o 
   3   2   2      309.62      348.60      6.07 o 
   4   2   2      737.60      787.98     14.20 o 
   5   2   2      419.01      394.28     10.51 o 
   6   2   2      205.06      183.40      5.64 o 
   7   2   2      146.94      121.23      7.48 o 
   8   2   2      382.85      348.61     31.25 o 
   9   2   2      125.78      116.72      9.23 o 
  10   2   2       13.85       17.80      5.09 o 
  11   2   2       45.00       59.59      7.42 o 
  12   2   2       32.01       28.67      6.68 o 
 -13   3   2       32.37       53.51     10.84 o 
 -12   3   2        3.97       11.59      5.07 o 
 -11   3   2      173.09      169.69     14.10 o 
 -10   3   2      530.40      476.29     13.78 o 
  -9   3   2      121.35      110.81      5.24 o 
  -8   3   2       64.14       62.60      6.83 o 
  -7   3   2      278.95      272.28      9.34 o 
  -6   3   2     1200.36     1270.25     17.29 o 
  -5   3   2      904.41      956.76     18.28 o 
  -4   3   2      452.84      430.79      8.48 o 
  -3   3   2      402.57      424.88      6.18 o 
  -2   3   2      303.34      296.79      4.59 o 
  -1   3   2     4620.75     4990.92     60.16 o 
   0   3   2     2595.46     2953.53     43.35 o 
   2   3   2      194.13      194.61      4.26 o 
   3   3   2     1658.71     1672.33     20.42 o 
   4   3   2      729.04      629.20      9.32 o 
   5   3   2       18.80       26.77      2.33 o 
   6   3   2      359.22      324.13      8.51 o 
   7   3   2      665.16      604.92     16.02 o 
   8   3   2      117.45      112.64      7.78 o 
   9   3   2      576.80      553.94     19.02 o 
  10   3   2       19.51       23.02      5.36 o 
  11   3   2      217.03      226.47     14.58 o 
  12   3   2        5.73        7.68      5.60 o 
 -13   4   2       30.98       68.28     39.15 o 
 -12   4   2        7.89       14.35      6.48 o 
 -11   4   2      309.23      275.25     10.90 o 
 -10   4   2       30.98       24.52      2.69 o 
  -9   4   2       43.63       38.34      2.77 o 
  -8   4   2       64.78       65.10      4.85 o 
  -7   4   2        6.76        9.19      1.66 o 
  -6   4   2      657.25      723.65     10.90 o 
  -5   4   2      156.25      126.89      3.23 o 
  -4   4   2      284.09      313.94      5.98 o 
  -3   4   2      120.30      123.54      2.97 o 
  -2   4   2      516.52      477.62      6.62 o 
  -1   4   2     3508.49     3811.25     55.76 o 
   0   4   2      905.06      920.98     15.99 o 
   1   4   2       91.73       87.47      2.85 o 
   2   4   2     1361.65     1503.25     20.66 o 
   3   4   2        1.76        1.26      1.43 o 
   4   4   2      403.32      426.22      7.36 o 
   5   4   2       28.89       29.12      2.31 o 
   6   4   2        8.97       11.71      3.20 o 
   7   4   2      219.66      230.92      8.52 o 
   8   4   2      339.58      364.89     11.58 o 
   9   4   2      443.35      460.40     13.94 o 
  10   4   2       14.89       14.03      3.93 o 
  11   4   2        2.31       10.94      3.85 o 
  12   4   2       11.00       12.60      5.40 o 
 -12   5   2        0.31        9.37      5.09 o 
 -11   5   2        6.73        7.53      3.75 o 
 -10   5   2        2.99       14.76      2.53 o 
  -9   5   2        5.08        4.45      1.85 o 
  -8   5   2       83.40       69.73      4.60 o 
  -7   5   2      655.59      648.24     10.53 o 
  -6   5   2       58.52       72.88      4.11 o 
  -5   5   2       97.39       94.66      3.26 o 
  -4   5   2     1831.51     1900.14     26.78 o 
  -3   5   2     2997.19     3007.85     35.52 o 
  -2   5   2       81.01       86.02      4.08 o 
  -1   5   2      394.07      394.42      9.78 o 
   0   5   2      867.86      817.45     15.02 o 
   1   5   2       38.63       30.39      1.95 o 
   2   5   2      119.75      102.84      5.58 o 
   3   5   2     2830.95     2977.49     35.27 o 
   4   5   2     1511.16     1609.53     20.81 o 
   5   5   2       37.95       39.23      2.47 o 
   6   5   2      315.72      294.19      7.72 o 
   7   5   2       97.16      117.17      7.67 o 
   8   5   2       84.31       66.61      7.29 o 
   9   5   2      138.92      143.15      7.99 o 
  10   5   2      329.78      353.76     13.62 o 
  11   5   2        0.05        8.44      3.82 o 
  12   5   2       28.77       30.83      6.34 o 
 -12   6   2       36.97       43.53      8.68 o 
 -11   6   2       43.08       43.30      7.38 o 
 -10   6   2        0.82        6.69      2.88 o 
  -9   6   2        2.91        8.68      2.57 o 
  -8   6   2       47.77       43.20      3.65 o 
  -7   6   2      339.64      337.48     13.86 o 
  -6   6   2      343.65      382.03      7.68 o 
  -5   6   2       88.99      110.40      3.69 o 
  -4   6   2        9.04        6.80      1.95 o 
  -3   6   2      377.12      404.84      7.28 o 
  -2   6   2      566.05      627.01      9.63 o 
  -1   6   2      570.74      636.52     13.03 o 
   0   6   2       70.92       65.06      3.68 o 
   1   6   2     2273.12     2270.52     30.51 o 
   2   6   2      395.69      416.11      8.16 o 
   3   6   2        2.25        5.23      2.57 o 
   4   6   2      322.64      303.69      6.49 o 
   5   6   2       16.26       12.66      2.11 o 
   6   6   2       76.49       73.00      3.48 o 
   7   6   2       71.18       62.37      4.94 o 
   8   6   2        1.50        8.11      3.37 o 
   9   6   2       46.58       54.25      5.39 o 
  10   6   2      124.99      123.79      7.69 o 
  11   6   2        0.07        8.80      4.09 o 
 -12   7   2       13.31       13.21      5.50 o 
 -11   7   2       81.85       85.25      6.73 o 
 -10   7   2      110.34      114.56      5.85 o 
  -9   7   2       77.06       67.25      8.84 o 
  -8   7   2      147.77      124.01      9.71 o 
  -7   7   2      748.34      755.20     14.32 o 
  -6   7   2      219.07      208.57      5.96 o 
  -5   7   2      167.33      173.99      4.88 o 
  -4   7   2      275.20      248.09      6.46 o 
  -3   7   2        1.19       12.36      4.30 o 
  -2   7   2      656.27      655.67     11.12 o 
  -1   7   2       29.07       22.76      2.82 o 
   0   7   2       16.03       18.90      2.73 o 
   1   7   2       23.57       21.92      2.21 o 
   2   7   2      106.93      100.30      3.86 o 
   3   7   2       64.01       66.96      4.00 o 
   4   7   2        3.74        3.75      2.24 o 
   5   7   2      124.77      135.58      4.84 o 
   6   7   2      328.82      326.59      7.51 o 
   7   7   2      317.40      295.38      8.83 o 
   8   7   2        1.63        9.62      3.52 o 
   9   7   2        0.16        2.18      3.41 o 
  10   7   2      269.77      257.17     10.89 o 
  11   7   2        1.99        2.64      4.67 o 
 -11   8   2      281.83      309.97     12.34 o 
 -10   8   2       17.06       13.98      3.15 o 
  -9   8   2      160.82      178.10      8.43 o 
  -8   8   2      368.06      371.14     12.87 o 
  -7   8   2      198.84      179.47      6.59 o 
  -6   8   2      390.51      379.95      8.17 o 
  -5   8   2      653.12      665.82     11.42 o 
  -4   8   2        2.58        8.18      3.41 o 
  -3   8   2       80.64       68.43      3.74 o 
  -2   8   2      615.63      547.47     14.39 o 
  -1   8   2      492.93      498.86      9.33 o 
   0   8   2      367.39      331.81     11.22 o 
   1   8   2       60.83       41.71      3.81 o 
   2   8   2      653.40      612.53     11.49 o 
   3   8   2        0.04        4.57      3.34 o 
   4   8   2        5.18       10.06      2.53 o 
   5   8   2      479.63      439.71     11.95 o 
   6   8   2      162.21      140.74      5.95 o 
   7   8   2       18.29       22.17      3.30 o 
   8   8   2      956.73     1016.08     23.35 o 
   9   8   2       10.31       12.67      3.70 o 
  10   8   2        0.91        5.77      4.04 o 
 -11   9   2       11.75       10.75      6.15 o 
 -10   9   2       33.89       19.96     13.68 o 
  -9   9   2        3.23        6.21      3.98 o 
  -8   9   2        6.03       10.64      3.99 o 
  -7   9   2       71.92       76.50      5.84 o 
  -6   9   2        1.83        5.63      2.71 o 
  -5   9   2      184.12      166.22      9.11 o 
  -4   9   2        1.58        4.50      3.16 o 
  -3   9   2        1.29        0.81      3.52 o 
  -2   9   2      143.20      112.27      5.83 o 
  -1   9   2      337.63      339.28     16.48 o 
   0   9   2      380.20      354.37     10.21 o 
   1   9   2      795.03      746.74     18.87 o 
   2   9   2        3.81       10.33      2.92 o 
   3   9   2       74.02       79.84      4.20 o 
   4   9   2        0.14        4.21      2.07 o 
   5   9   2       55.01       53.21      3.48 o 
   6   9   2      132.48      116.99      8.58 o 
   7   9   2        0.15        3.67      2.82 o 
   8   9   2       36.68       34.52      4.07 o 
   9   9   2      120.96      138.22      8.08 o 
  10   9   2       28.42       36.85      5.26 o 
 -10  10   2        3.98        2.60      5.30 o 
  -9  10   2       61.81       65.95      6.28 o 
  -8  10   2       49.95       46.83      5.66 o 
  -7  10   2        6.94        9.40      4.03 o 
  -6  10   2       18.73       20.24      4.20 o 
  -5  10   2       32.48       28.45      4.40 o 
  -4  10   2        3.15        0.33      3.50 o 
  -3  10   2       76.74       65.93      6.43 o 
  -2  10   2      251.34      209.35     14.26 o 
  -1  10   2       71.48       60.30      5.01 o 
   0  10   2        8.23        3.62      3.39 o 
   1  10   2        0.40       -1.37      3.04 o 
   2  10   2      278.79      252.25      8.95 o 
   3  10   2       67.84       69.00      5.13 o 
   4  10   2        2.87        0.44      2.51 o 
   5  10   2      114.00      116.82      8.05 o 
   6  10   2       30.84       31.87      4.84 o 
   7  10   2        0.83        7.95      2.98 o 
   8  10   2       31.61       49.84      4.50 o 
   9  10   2       42.32       60.22      5.77 o 
  -9  11   2       32.77       29.59      5.27 o 
  -8  11   2       50.26       63.28      6.38 o 
  -7  11   2      154.94      168.33      9.43 o 
  -6  11   2        7.22       18.37      4.44 o 
  -5  11   2       11.44       12.17      4.16 o 
  -4  11   2      407.51      367.59     14.33 o 
  -3  11   2       32.79       32.80      6.44 o 
  -2  11   2       95.83       91.05      8.55 o 
  -1  11   2      452.93      422.42     12.38 o 
   0  11   2      593.72      545.53     14.32 o 
   1  11   2      276.74      259.20      9.64 o 
   2  11   2       34.58       31.70      4.17 o 
   3  11   2        3.19        3.34      3.11 o 
   4  11   2       38.61       35.14      3.63 o 
   5  11   2        1.65        3.52      2.63 o 
   6  11   2       42.13       43.74      4.02 o 
   7  11   2       64.85       66.02      5.65 o 
   8  11   2       22.10       16.95      4.12 o 
   9  11   2       17.30       30.79      5.68 o 
  -8  12   2       57.68       60.91      6.27 o 
  -7  12   2       12.17        8.71      4.28 o 
  -6  12   2       29.40       27.78      4.90 o 
  -5  12   2      176.53      155.81     23.88 o 
  -4  12   2      302.80      284.26     17.75 o 
  -3  12   2        1.80        2.48      5.03 o 
  -2  12   2        1.70        1.05      4.27 o 
  -1  12   2        4.63        4.39      3.78 o 
   0  12   2        6.11       10.12      3.67 o 
   1  12   2       50.77       49.71      5.08 o 
   2  12   2        0.44        0.24      3.65 o 
   3  12   2       14.02        9.57      2.98 o 
   4  12   2      236.02      218.89      7.76 o 
   5  12   2       86.61       90.25      5.30 o 
   6  12   2       26.58       29.77      4.53 o 
   7  12   2       45.36       48.47      5.31 o 
   8  12   2        1.59       13.06      4.54 o 
  -7  13   2       17.96       22.80      5.44 o 
  -6  13   2       48.86       50.50     10.38 o 
  -5  13   2       17.42       25.22      6.08 o 
  -4  13   2       18.58       23.34      7.13 o 
  -3  13   2       57.90       55.16      7.21 o 
  -2  13   2       72.32       52.21      6.72 o 
  -1  13   2       30.57       32.62      4.90 o 
   0  13   2       34.02       30.93      4.79 o 
   1  13   2       25.25       28.52      7.13 o 
   2  13   2      122.82      114.05      7.16 o 
   3  13   2       21.25       27.41      3.83 o 
   4  13   2       20.18       22.21      3.53 o 
   5  13   2        0.85        6.44      3.09 o 
   6  13   2       10.84       10.18      3.68 o 
   7  13   2       73.62       79.44      6.27 o 
  -6  14   2        0.71        7.59      5.57 o 
  -5  14   2        8.74       13.74      7.35 o 
  -4  14   2       15.48        5.39      5.44 o 
  -3  14   2        0.15       -2.72      6.81 o 
  -2  14   2        0.00        0.98      4.80 o 
  -1  14   2       10.39       11.18      5.06 o 
   0  14   2       30.02       28.12      5.64 o 
   1  14   2       10.96        7.32      4.93 o 
   2  14   2        6.89       12.16      5.53 o 
   3  14   2        1.76        5.50      3.25 o 
   4  14   2       32.53       33.90      5.97 o 
   5  14   2       35.93       41.02      4.46 o 
  -4  15   2        4.34        9.62      7.25 o 
  -3  15   2       91.74       88.27      8.68 o 
  -2  15   2       12.16       22.16      5.84 o 
  -1  15   2        2.54       -0.68      4.78 o 
   0  15   2       15.60       17.56      8.16 o 
   1  15   2        4.52        7.88      4.19 o 
   2  15   2        3.24        8.53      4.05 o 
   3  15   2       91.68      102.98      7.20 o 
 -13   1   3        2.92       16.53      5.37 o 
 -12   1   3      135.13      140.95     18.05 o 
 -11   1   3       65.57       65.58      4.70 o 
 -10   1   3      376.42      345.66      9.83 o 
  -9   1   3      128.68      122.32      5.58 o 
  -8   1   3      174.41      158.57      6.09 o 
  -7   1   3      930.61      828.42     15.30 o 
  -6   1   3      551.85      536.17     11.03 o 
  -5   1   3     1222.72     1233.07     19.38 o 
  -4   1   3     1568.95     1429.56     21.28 o 
  -3   1   3     1105.25     1103.38     20.14 o 
  -2   1   3     1885.68     1939.50     23.66 o 
  -1   1   3      328.44      338.72      7.73 o 
   0   1   3      110.06       84.46      4.17 o 
   1   1   3       15.79        7.73      1.41 o 
   2   1   3      117.10      116.11      2.66 o 
   3   1   3      372.67      366.78      6.37 o 
   4   1   3      923.70     1028.80     17.59 o 
   5   1   3       10.81       11.42      2.85 o 
   6   1   3      286.25      311.27     23.31 o 
   7   1   3        2.02        5.97      3.44 o 
   8   1   3      260.78      262.60     15.88 o 
   9   1   3      726.21      692.07     22.87 o 
  10   1   3       43.16       44.76      6.72 o 
  11   1   3       11.49       20.92      5.98 o 
  12   1   3       90.04       91.80      9.28 o 
 -13   2   3       65.60       64.48      8.09 o 
 -12   2   3       51.30       58.70     11.26 o 
 -11   2   3       10.84       10.77      3.16 o 
 -10   2   3      344.16      282.16      8.85 o 
  -9   2   3      383.38      378.63     10.06 o 
  -8   2   3      226.62      204.58      6.98 o 
  -7   2   3       34.10       33.45      3.17 o 
  -6   2   3      330.24      315.92      7.98 o 
  -5   2   3      301.44      248.40      7.93 o 
  -4   2   3      319.44      282.79      5.67 o 
  -3   2   3     1141.90     1194.21     15.88 o 
  -2   2   3      665.44      787.57     11.25 o 
  -1   2   3       92.69      104.48      4.03 o 
   0   2   3     1360.83     1435.96     23.37 o 
   1   2   3      578.34      584.28      8.85 o 
   2   2   3       85.98       83.94      3.00 o 
   3   2   3     1667.62     1909.66     25.44 o 
   4   2   3      672.69      715.15     22.51 o 
   5   2   3      380.02      415.55     11.89 o 
   6   2   3       60.79       40.65      4.71 o 
   7   2   3        8.53        6.71      3.42 o 
   8   2   3       26.18       22.91      4.83 o 
   9   2   3        0.30        8.52      6.15 o 
  10   2   3       69.87       59.25      7.34 o 
  11   2   3       94.71      110.36      9.59 o 
  12   2   3       60.58       49.13      7.55 o 
 -13   3   3        0.07       12.08      5.19 o 
 -12   3   3        7.90       10.93      4.04 o 
 -11   3   3      139.96      129.85      6.35 o 
 -10   3   3      199.79      202.51      7.64 o 
  -9   3   3       39.47       43.87      3.87 o 
  -8   3   3      571.05      514.51     11.80 o 
  -7   3   3        7.79        4.61      2.34 o 
  -5   3   3        5.79       10.94      2.22 o 
  -4   3   3      129.59      133.09      3.77 o 
  -3   3   3      135.36      133.14      3.63 o 
  -2   3   3      566.92      492.86      9.69 o 
  -1   3   3     1001.11      957.06     14.15 o 
   0   3   3      235.82      240.51      5.04 o 
   1   3   3        2.75        6.78      1.83 o 
   2   3   3      674.17      623.74     10.16 o 
   3   3   3       96.31       95.75      3.04 o 
   4   3   3      515.74      556.93      9.42 o 
   5   3   3      653.06      648.93     13.32 o 
   6   3   3      285.28      268.44      7.83 o 
   7   3   3      120.11       94.22      9.47 o 
   8   3   3       44.60       30.27      5.26 o 
   9   3   3       85.44       70.40      7.21 o 
  10   3   3        8.48       17.08      5.36 o 
  11   3   3       10.93       10.82      5.35 o 
  12   3   3        6.10       10.57      4.22 o 
 -12   4   3       49.77       54.56      5.65 o 
 -11   4   3       26.30       41.86      5.99 o 
 -10   4   3      131.41      151.64      6.76 o 
  -9   4   3      240.47      230.46      6.49 o 
  -8   4   3       13.64       12.79      2.35 o 
  -7   4   3      418.24      398.01     14.73 o 
  -6   4   3      607.84      548.92     13.27 o 
  -5   4   3      373.12      366.01      7.21 o 
  -4   4   3       36.83       24.80      1.73 o 
  -3   4   3      395.30      333.86      5.62 o 
  -2   4   3      421.59      406.96      6.60 o 
  -1   4   3       13.90       14.07      1.72 o 
   0   4   3      517.51      502.71     10.57 o 
   1   4   3      228.63      193.95     11.00 o 
   2   4   3       80.44       90.92      3.20 o 
   3   4   3      983.16     1040.93     14.36 o 
   4   4   3      423.89      424.72      7.53 o 
   5   4   3       33.70       35.01      2.96 o 
   6   4   3      382.46      384.61      8.97 o 
   7   4   3      510.46      512.95     14.05 o 
   8   4   3      137.75      125.16      7.06 o 
   9   4   3        0.33        2.51      3.44 o 
  10   4   3      154.25      164.18      8.74 o 
  11   4   3       13.97       13.85      4.22 o 
 -12   5   3       17.58       29.36      5.02 o 
 -11   5   3        2.97       11.57      2.41 o 
 -10   5   3       22.71       23.59      2.94 o 
  -9   5   3       61.88       68.90      3.96 o 
  -8   5   3       47.22       47.98      3.72 o 
  -7   5   3      389.63      356.97      7.83 o 
  -6   5   3        0.13        2.48      2.02 o 
  -5   5   3       21.75       18.45      2.29 o 
  -4   5   3      202.58      182.26      4.17 o 
  -3   5   3      619.76      630.76      8.92 o 
  -2   5   3       35.52       38.89      3.06 o 
  -1   5   3       74.45       98.92      4.32 o 
   0   5   3      134.91      124.00      4.85 o 
   1   5   3      330.44      379.61      7.21 o 
   2   5   3       51.21       47.45      2.57 o 
   3   5   3       40.60       49.16      2.65 o 
   4   5   3      358.31      372.97      7.28 o 
   5   5   3       20.76       25.64      3.04 o 
   6   5   3      112.83      122.16      5.07 o 
   7   5   3        1.73        2.11      2.75 o 
   8   5   3        0.06        3.98      3.03 o 
   9   5   3       63.18       61.51      5.45 o 
  10   5   3        0.01        2.63      3.59 o 
  11   5   3       14.16       21.85      4.49 o 
 -12   6   3       30.03       48.27      5.99 o 
 -11   6   3        5.29        8.20      4.87 o 
 -10   6   3       25.50       38.77      3.47 o 
  -9   6   3      125.11      125.92      5.56 o 
  -8   6   3        4.74        8.97      2.32 o 
  -7   6   3      547.37      507.91      9.85 o 
  -6   6   3      852.32      811.67     12.98 o 
  -5   6   3      107.72      108.00      3.91 o 
  -4   6   3       51.56       63.76      2.87 o 
  -3   6   3      775.83      747.84     11.45 o 
  -2   6   3     2939.37     3197.61     49.43 o 
  -1   6   3       11.39        7.28      2.27 o 
   0   6   3        9.14        8.52      2.77 o 
   1   6   3      454.17      423.81      7.98 o 
   3   6   3      826.94      902.67     14.73 o 
   4   6   3      158.94      152.99      5.34 o 
   5   6   3      107.53      102.14      3.91 o 
   6   6   3        1.65        3.73      2.58 o 
   7   6   3      219.87      218.99      8.87 o 
   8   6   3      420.27      403.40     16.76 o 
   9   6   3        5.15        9.70      3.79 o 
  10   6   3       49.17       62.30      6.04 o 
  11   6   3       55.51       64.40      6.34 o 
 -11   7   3      115.97      113.28     10.25 o 
 -10   7   3       41.24       45.03      5.26 o 
  -9   7   3       14.42       17.43      3.26 o 
  -8   7   3      297.98      288.15      8.63 o 
  -7   7   3       25.96       30.07      3.33 o 
  -6   7   3       58.83       62.01      4.58 o 
  -5   7   3       60.74       65.49      3.54 o 
  -4   7   3      114.69       99.92      3.62 o 
  -3   7   3      366.49      367.75     10.05 o 
  -2   7   3        3.08        3.75      2.42 o 
  -1   7   3       86.22       62.71      4.84 o 
   0   7   3      112.13      119.06      5.33 o 
   1   7   3      141.17      155.65      4.97 o 
   2   7   3      113.35      110.67      5.43 o 
   3   7   3       11.68       18.71      2.51 o 
   4   7   3       65.46       72.77      3.55 o 
   5   7   3      258.95      255.58      6.51 o 
   6   7   3       71.29       72.98      4.44 o 
   7   7   3        2.75        9.85      3.29 o 
   8   7   3       23.69       22.32      4.33 o 
   9   7   3        2.65        5.17      3.59 o 
  10   7   3        1.04        1.94      3.87 o 
 -11   8   3       20.62       32.47      5.01 o 
 -10   8   3       55.38       56.80      5.79 o 
  -9   8   3       24.60       24.14      5.54 o 
  -8   8   3        2.22        0.60      4.04 o 
  -7   8   3       49.08       55.63      7.74 o 
  -6   8   3      136.69      127.85      6.97 o 
  -5   8   3       86.92       86.23      8.34 o 
  -4   8   3        0.00        0.49      2.50 o 
  -3   8   3       17.27       17.42      3.15 o 
  -2   8   3       26.70       36.37      3.90 o 
  -1   8   3       27.38       27.79      3.39 o 
   0   8   3       97.11      102.20      5.35 o 
   1   8   3       97.65       87.99      5.37 o 
   2   8   3        2.55        4.34      2.83 o 
   3   8   3       10.24       12.30      2.78 o 
   4   8   3       48.22       50.75      4.32 o 
   5   8   3       62.55       60.22      5.21 o 
   6   8   3        0.16        4.61      3.52 o 
   7   8   3        5.69        9.47      2.87 o 
   8   8   3       11.48       10.91      3.80 o 
   9   8   3       17.76       18.85      4.74 o 
  10   8   3       25.84       27.19      4.99 o 
 -10   9   3       38.46       39.65      5.33 o 
  -9   9   3       10.83        5.92      4.05 o 
  -8   9   3      138.88      146.22      8.05 o 
  -7   9   3       21.13       17.45      4.09 o 
  -6   9   3        0.04       -1.53      4.54 o 
  -5   9   3       97.39       93.82      8.01 o 
  -4   9   3      425.46      398.00     17.25 o 
  -3   9   3       85.75       75.46      7.57 o 
  -2   9   3       36.02       35.13      4.08 o 
  -1   9   3      514.12      484.12     12.63 o 
   0   9   3      391.44      381.43     10.95 o 
   1   9   3      271.28      245.68      9.65 o 
   2   9   3     1173.98     1058.05     22.63 o 
   3   9   3      378.91      372.03     10.93 o 
   4   9   3       30.81       31.26      3.33 o 
   5   9   3      471.52      447.09     10.87 o 
   6   9   3       53.74       58.02      5.86 o 
   7   9   3        1.50        8.23      2.99 o 
   8   9   3       89.99      116.94      7.49 o 
   9   9   3       50.36       64.41      8.17 o 
 -10  10   3        2.45       11.00      4.67 o 
  -9  10   3        0.42        5.18      4.33 o 
  -8  10   3       18.77       21.04      5.22 o 
  -7  10   3        4.02       -1.62      4.90 o 
  -6  10   3        4.06        5.71      3.76 o 
  -5  10   3        2.45        7.52      3.81 o 
  -4  10   3       17.81       11.18      4.71 o 
  -3  10   3        5.94        7.07      3.41 o 
  -2  10   3      269.13      254.39      9.24 o 
  -1  10   3       15.70       14.08      3.85 o 
   0  10   3       17.13       18.04      4.05 o 
   1  10   3        0.12        3.54      3.25 o 
   2  10   3        4.46        1.27      3.16 o 
   3  10   3      301.50      269.03     10.33 o 
   4  10   3        6.32       13.45      2.54 o 
   5  10   3       54.98       54.22      6.39 o 
   6  10   3       40.28       42.58      4.70 o 
   7  10   3       15.51       17.50      4.04 o 
   8  10   3        0.28        7.50      4.73 o 
   9  10   3       19.50       23.07      5.57 o 
  -9  11   3        5.35        9.25      4.38 o 
  -8  11   3       32.90       35.49      5.39 o 
  -7  11   3       32.76       47.63      8.82 o 
  -6  11   3       52.10       57.40      7.05 o 
  -5  11   3      227.74      225.70     13.46 o 
  -4  11   3       34.15       41.94      7.76 o 
  -3  11   3        3.77        4.02      3.50 o 
  -2  11   3      340.77      324.11     14.46 o 
  -1  11   3      240.08      231.47      9.40 o 
   0  11   3      103.03      106.14      6.69 o 
   1  11   3       13.84        9.85      3.52 o 
   2  11   3       10.28       13.47      3.55 o 
   3  11   3       70.51       57.38      5.13 o 
   4  11   3       14.70       19.48      3.13 o 
   5  11   3        0.80        4.74      2.81 o 
   6  11   3       55.51       69.99      5.78 o 
   7  11   3       53.67       49.86      5.22 o 
   8  11   3        7.03        5.70      4.89 o 
  -8  12   3       25.28       35.97      5.80 o 
  -7  12   3        4.46        6.25      4.60 o 
  -6  12   3       12.22       19.63      5.79 o 
  -5  12   3        0.19        9.09      8.06 o 
  -4  12   3      101.12       96.54      8.33 o 
  -3  12   3       92.26       96.89      8.16 o 
  -2  12   3        5.45       10.41      4.03 o 
  -1  12   3       66.11       60.19      6.11 o 
   0  12   3      175.40      173.62      8.32 o 
   1  12   3      105.90      115.10      7.18 o 
   2  12   3       20.57       26.84      4.34 o 
   3  12   3        0.18        1.74      3.34 o 
   4  12   3       18.86       22.15      3.49 o 
   5  12   3       46.24       46.13      5.17 o 
   6  12   3        9.14       14.11      4.14 o 
   7  12   3       14.98       19.77      4.34 o 
  -7  13   3        0.21        4.30      5.15 o 
  -6  13   3        0.95        1.92      4.92 o 
  -5  13   3        0.07       -2.98      5.31 o 
  -4  13   3       18.51       18.72      6.19 o 
  -3  13   3        0.03        3.89      5.05 o 
  -2  13   3        3.18        7.29      4.13 o 
  -1  13   3        1.71       -0.23      3.80 o 
   0  13   3       20.13       19.29      4.45 o 
   1  13   3        0.37        5.88      4.06 o 
   2  13   3        4.11        6.97      4.17 o 
   3  13   3        2.91        6.24      4.02 o 
   4  13   3        2.29        7.53      3.20 o 
   5  13   3        5.95       17.25      6.21 o 
   6  13   3       26.93       34.39      4.95 o 
  -5  14   3       63.76       61.33      8.06 o 
  -4  14   3        0.42        4.57      5.31 o 
  -3  14   3      117.08      105.21      9.31 o 
  -2  14   3        8.87       18.86      6.41 o 
  -1  14   3        0.93        5.50      4.19 o 
   0  14   3      161.29      160.04     11.57 o 
   1  14   3      182.06      199.14     11.28 o 
   2  14   3        0.03        6.61      4.12 o 
   3  14   3       43.77       55.13      4.86 o 
   4  14   3      183.89      179.07      9.27 o 
  -3  15   3        2.17       16.69      5.71 o 
  -2  15   3        4.74       10.86     12.05 o 
  -1  15   3       11.12       13.82      4.67 o 
   0  15   3        0.21       11.07      4.51 o 
   1  15   3        0.29        8.34      4.28 o 
   2  15   3        1.02        8.43      4.30 o 
 -12   0   4       19.48       13.28      4.72 o 
 -11   0   4      198.74      181.34     21.84 o 
 -10   0   4      319.42      328.77     28.75 o 
  -9   0   4       34.63       30.42      9.41 o 
  -8   0   4      140.80      122.65      7.88 o 
  -7   0   4        3.13        6.24      3.27 o 
  -6   0   4      327.47      362.88     12.82 o 
  -5   0   4      490.16      531.95     15.66 o 
  -4   0   4       76.54       61.52      3.11 o 
  -3   0   4     2389.13     2360.09     37.28 o 
  -2   0   4      565.51      629.25     23.25 o 
  -1   0   4     4506.94     5025.61    125.57 o 
   0   0   4     5605.64     5872.34    144.10 o 
   1   0   4     5229.37     5466.55    133.55 o 
   2   0   4      320.01      308.23      9.17 o 
   3   0   4      423.25      381.78     16.76 o 
   4   0   4       43.04       34.26      2.44 o 
   5   0   4       22.69       34.62      5.88 o 
   6   0   4      171.41      129.36     10.84 o 
   7   0   4        9.22       10.72      6.21 o 
   8   0   4      191.07      231.43     17.49 o 
   9   0   4       58.46       34.70      9.23 o 
  10   0   4       88.26      104.45     13.02 o 
  11   0   4        1.26        8.91      8.42 o 
 -12   1   4        0.01        5.31      3.35 o 
 -11   1   4       17.91       18.92      3.57 o 
 -10   1   4      159.50      154.26      6.79 o 
  -9   1   4       35.40       29.15      3.67 o 
  -8   1   4       41.83       36.87      3.57 o 
  -7   1   4       89.97       84.51      4.62 o 
  -6   1   4       94.97       88.48      4.42 o 
  -5   1   4      142.26      126.71      4.93 o 
  -4   1   4      189.43      202.21      4.98 o 
  -3   1   4      735.78      716.02     11.12 o 
  -2   1   4      433.61      514.46     11.24 o 
  -1   1   4     2538.82     2541.13     48.13 o 
   0   1   4      311.94      276.10     12.57 o 
   1   1   4      439.39      468.46     17.25 o 
   2   1   4      437.77      422.70      9.50 o 
   3   1   4       65.11       74.64      2.30 o 
   4   1   4      276.86      328.60      7.76 o 
   5   1   4       27.97       22.36      3.55 o 
   6   1   4       76.50       64.48      5.63 o 
   7   1   4       67.07       61.84      6.86 o 
   8   1   4        7.08        8.89      4.40 o 
   9   1   4        3.06       -1.54      4.87 o 
  10   1   4       19.23       23.48      6.44 o 
  11   1   4        4.57        8.17      5.71 o 
 -12   2   4        7.69        9.22      5.09 o 
 -11   2   4       58.19       49.16      6.35 o 
 -10   2   4       83.13       70.66      5.18 o 
  -9   2   4       72.72       68.97      4.73 o 
  -8   2   4       41.58       45.70      3.93 o 
  -7   2   4      311.26      312.58      8.74 o 
  -6   2   4      215.89      212.11      8.04 o 
  -5   2   4       83.59       73.46      2.99 o 
  -4   2   4      179.82      156.99      4.28 o 
  -3   2   4       13.84       10.61      1.61 o 
  -2   2   4       93.92       99.23      5.35 o 
  -1   2   4      124.95      107.18      4.86 o 
   0   2   4       32.50       38.42      2.97 o 
   1   2   4      583.75      620.71      9.92 o 
   2   2   4     1044.95     1091.86     15.28 o 
   3   2   4      471.61      479.57      8.58 o 
   4   2   4       83.85       81.72      2.84 o 
   5   2   4       61.94       66.20      5.41 o 
   6   2   4      234.93      247.73     11.48 o 
   7   2   4      239.09      214.67     10.70 o 
   8   2   4       20.51       19.02      4.81 o 
   9   2   4       38.07       39.80      6.25 o 
  10   2   4      101.01      108.66      9.41 o 
  11   2   4       11.10        5.16      5.79 o 
 -12   3   4      107.53      110.14      6.37 o 
 -11   3   4       31.64       33.46      4.15 o 
 -10   3   4       46.75       55.31      4.57 o 
  -9   3   4      205.75      189.45      7.48 o 
  -8   3   4      727.79      666.22     23.14 o 
  -7   3   4       39.80       40.23      4.43 o 
  -6   3   4       83.35       77.47      4.37 o 
  -5   3   4      541.85      534.12      9.55 o 
  -4   3   4      155.91      145.88      4.26 o 
  -3   3   4      475.23      457.50      8.28 o 
  -2   3   4      224.97      246.57      7.40 o 
  -1   3   4      925.82      949.03     22.08 o 
   0   3   4      887.33      847.16     11.73 o 
   1   3   4      716.04      679.12     19.72 o 
   2   3   4      304.27      261.65      5.93 o 
   3   3   4        1.51        6.25      1.50 o 
   4   3   4      669.48      684.74     11.43 o 
   5   3   4      614.85      576.20     12.48 o 
   6   3   4      189.05      169.92     28.23 o 
   7   3   4        2.64        3.83      3.72 o 
   8   3   4      190.32      177.65     10.31 o 
   9   3   4      186.27      148.42     10.08 o 
  10   3   4        3.30        4.76      5.55 o 
  11   3   4        2.79        5.45      5.61 o 
 -12   4   4        4.53        3.55      2.86 o 
 -11   4   4        1.10        4.71      2.56 o 
 -10   4   4       53.34       65.07      5.68 o 
  -9   4   4        4.08        0.01      2.97 o 
  -8   4   4       26.84       20.45      3.72 o 
  -7   4   4      153.91      154.26      7.79 o 
  -6   4   4      167.15      165.84      6.13 o 
  -5   4   4       14.78       16.89      2.08 o 
  -4   4   4      704.63      675.59     12.27 o 
  -3   4   4        1.98        5.56      2.89 o 
  -2   4   4     1184.05     1223.02     18.39 o 
  -1   4   4      299.27      363.88      7.69 o 
   0   4   4      125.26      133.62      4.05 o 
   1   4   4       10.60       12.92      1.91 o 
   2   4   4        6.65       12.42      1.76 o 
   3   4   4       79.29       91.08      3.30 o 
   4   4   4      358.53      375.16      7.24 o 
   5   4   4        0.00        3.44      2.18 o 
   6   4   4        6.03        2.59      2.95 o 
   7   4   4       11.54       13.14      3.43 o 
   8   4   4       74.76       84.26      6.31 o 
   9   4   4        1.17        4.88      3.70 o 
  10   4   4       14.14       13.66      4.33 o 
  11   4   4        6.73       12.06      4.62 o 
 -12   5   4      107.87      112.05      5.39 o 
 -11   5   4       35.57       37.90      3.43 o 
 -10   5   4       10.39       13.85      2.69 o 
  -9   5   4      223.13      218.70      6.74 o 
  -8   5   4      300.48      299.10      7.64 o 
  -7   5   4      246.79      236.92      6.53 o 
  -6   5   4      787.75      771.51     12.83 o 
  -5   5   4      183.59      163.63      4.35 o 
  -4   5   4        2.50        4.34      1.67 o 
  -3   5   4      231.73      237.95      5.12 o 
  -2   5   4     3237.61     3382.16     43.91 o 
  -1   5   4       45.28       52.12      3.61 o 
   0   5   4        2.32        1.34      2.92 o 
   1   5   4      560.62      571.90     18.19 o 
   2   5   4      334.45      331.57      7.20 o 
   3   5   4        2.23        7.76      2.49 o 
   4   5   4       28.18       28.97      3.73 o 
   5   5   4      122.19      137.63      6.75 o 
   6   5   4       13.26       17.76      3.37 o 
   7   5   4       76.43       83.50      5.76 o 
   8   5   4       32.62       31.15      4.48 o 
   9   5   4        2.41        7.09      3.58 o 
  10   5   4       41.87       47.40      5.52 o 
 -11   6   4        1.56        7.71      3.08 o 
 -10   6   4       23.62       27.95      3.09 o 
  -9   6   4        0.65        5.24      2.53 o 
  -8   6   4       27.87       34.33      3.12 o 
  -7   6   4       10.55       16.80      2.91 o 
  -6   6   4        0.47        0.17      3.29 o 
  -5   6   4      221.11      238.86      5.39 o 
  -4   6   4      131.75      138.16      4.67 o 
  -3   6   4      246.25      232.49      6.46 o 
  -2   6   4      207.45      206.68      7.20 o 
  -1   6   4        6.04        0.50      3.33 o 
   0   6   4      130.61      119.88      5.39 o 
   1   6   4       10.35       29.42      5.32 o 
   2   6   4      306.04      303.78      7.89 o 
   3   6   4      480.58      472.70     10.82 o 
   4   6   4      317.15      301.94      6.90 o 
   5   6   4        3.28        6.94      2.50 o 
   6   6   4       27.51       31.70      3.86 o 
   7   6   4       11.52        9.91      3.23 o 
   8   6   4        4.11        6.66      3.61 o 
   9   6   4        1.62        0.20      3.28 o 
  10   6   4        5.43        7.17      3.83 o 
 -11   7   4       18.63       29.08      5.01 o 
 -10   7   4        2.89        0.57      3.60 o 
  -9   7   4      116.87      117.09      7.33 o 
  -8   7   4      329.96      329.81      9.50 o 
  -7   7   4      133.61      133.02      7.37 o 
  -6   7   4       21.73       22.11      4.00 o 
  -5   7   4       76.29       69.73      4.53 o 
  -4   7   4        0.80        2.88      2.40 o 
  -3   7   4        4.23       -1.26      3.06 o 
  -2   7   4      545.86      504.29     12.56 o 
  -1   7   4      122.13      126.52      5.84 o 
   0   7   4        1.92        3.01      2.52 o 
   1   7   4       45.09       47.11      3.92 o 
   2   7   4       14.12       14.51      4.92 o 
   3   7   4       10.76       11.03      3.18 o 
   4   7   4        0.89        2.47      2.32 o 
   5   7   4       55.71       69.03      6.32 o 
   6   7   4       15.30       32.11      6.33 o 
   7   7   4       17.44       39.06     11.05 o 
   8   7   4       85.23       87.46      6.72 o 
   9   7   4       53.83       60.22      6.01 o 
  10   7   4        4.48       14.19      4.29 o 
 -11   8   4       75.36       83.44      6.93 o 
 -10   8   4       47.86       55.92      5.75 o 
  -9   8   4       24.95       29.17      4.82 o 
  -8   8   4       49.90       52.74      6.37 o 
  -7   8   4      724.86      758.02     19.15 o 
  -6   8   4      422.23      410.79     12.92 o 
  -5   8   4       21.39       15.94      4.30 o 
  -4   8   4      544.80      539.36     13.82 o 
  -3   8   4        1.69        5.65      3.13 o 
  -2   8   4       12.37       11.47      3.06 o 
  -1   8   4       81.38       66.65      4.70 o 
   0   8   4      169.41      171.35      7.06 o 
   1   8   4      152.17      137.83      6.47 o 
   2   8   4      179.04      159.35      8.69 o 
   3   8   4      240.61      238.10      8.39 o 
   4   8   4      105.62       97.68      4.97 o 
   5   8   4       79.27       87.63      5.80 o 
   6   8   4      142.40      134.47      6.97 o 
   7   8   4      290.44      311.70     14.96 o 
   8   8   4      100.17      105.33      9.13 o 
   9   8   4       12.92       16.16      4.30 o 
 -10   9   4       47.02       56.82      6.19 o 
  -9   9   4       30.93       38.21      5.18 o 
  -8   9   4       99.86      108.74      7.39 o 
  -7   9   4        0.36        3.65      3.82 o 
  -6   9   4        0.14       -0.95      3.58 o 
  -5   9   4       57.21       57.95      6.20 o 
  -4   9   4        9.09        4.71      3.31 o 
  -3   9   4       10.88        8.50      3.31 o 
  -2   9   4       63.78       49.79      4.57 o 
  -1   9   4      533.23      495.09     23.48 o 
   0   9   4       41.60       35.42      4.12 o 
   1   9   4        0.65       -1.80      3.00 o 
   2   9   4       71.65       76.67      5.46 o 
   3   9   4      148.35      147.48      8.65 o 
   4   9   4        1.66        2.24      3.24 o 
   5   9   4        0.01       -3.41      3.11 o 
   6   9   4        0.04       10.22      3.49 o 
   7   9   4       14.43       17.30      5.21 o 
   8   9   4        0.00        9.58      5.26 o 
   9   9   4        2.51       -0.61      4.57 o 
  -9  10   4        7.80       16.03      5.04 o 
  -8  10   4       51.81       66.73      8.19 o 
  -7  10   4       11.94       20.84      4.62 o 
  -6  10   4       30.80       22.61      4.73 o 
  -5  10   4       49.46       40.82      6.22 o 
  -4  10   4      219.04      215.01      8.92 o 
  -3  10   4       44.80       42.22      4.70 o 
  -2  10   4      143.27      127.22      6.97 o 
  -1  10   4      360.25      377.12     11.75 o 
   0  10   4      229.69      205.77      8.53 o 
   1  10   4       59.95       67.85      6.22 o 
   2  10   4       10.54       12.88      3.47 o 
   3  10   4        1.29        7.09      3.22 o 
   4  10   4       10.88       10.88      3.21 o 
   5  10   4        5.85        6.22      3.45 o 
   6  10   4       19.66       28.43      4.65 o 
   7  10   4        0.29        7.00      4.58 o 
   8  10   4       33.07       32.50      6.34 o 
  -8  11   4      106.85      106.13      7.79 o 
  -7  11   4       14.80       12.86      4.77 o 
  -6  11   4       22.24       15.28      8.83 o 
  -5  11   4       38.79       50.41      7.96 o 
  -4  11   4       11.93       10.26      3.98 o 
  -3  11   4       72.55       71.41      5.91 o 
  -2  11   4      474.21      436.79     13.27 o 
  -1  11   4       46.01       58.75      6.89 o 
   0  11   4        6.31       11.53      3.71 o 
   1  11   4      135.36      128.10      7.00 o 
   2  11   4      196.22      184.19      8.31 o 
   3  11   4       43.04       38.49      4.70 o 
   4  11   4        6.86        8.63      3.04 o 
   5  11   4       30.76       24.41      4.31 o 
   6  11   4        1.49        2.45      3.80 o 
   7  11   4       11.14       14.48      5.08 o 
  -7  12   4        3.19        3.70      5.43 o 
  -6  12   4       42.33       45.65      7.14 o 
  -5  12   4        0.19        1.79      5.02 o 
  -4  12   4        1.31        6.00      4.74 o 
  -3  12   4      263.28      260.23     10.51 o 
  -2  12   4       56.08       60.34      5.73 o 
  -1  12   4        6.75        9.15      4.08 o 
   0  12   4        1.33        4.16      3.60 o 
   1  12   4       78.25       72.16      5.83 o 
   2  12   4       14.55       20.65      4.16 o 
   3  12   4       51.41       55.72      5.38 o 
   4  12   4       46.68       43.34      3.98 o 
   5  12   4       21.60       19.46      4.18 o 
   6  12   4       29.73       38.39      5.02 o 
  -6  13   4       53.39       55.74      7.88 o 
  -5  13   4      120.34      132.61     10.43 o 
  -4  13   4        3.39        7.78      8.48 o 
  -3  13   4        0.02        2.22      3.88 o 
  -2  13   4       10.95        6.31      4.12 o 
  -1  13   4       11.93       14.38      4.30 o 
   0  13   4       58.79       52.69      5.73 o 
   1  13   4       51.49       57.14      5.75 o 
   2  13   4        1.08       -0.29      3.88 o 
   3  13   4       28.47       40.55      5.27 o 
   4  13   4      150.26      145.17      7.04 o 
   5  13   4       42.75       45.85      5.28 o 
  -4  14   4        6.60       12.70     14.93 o 
  -3  14   4        7.43        3.11      5.66 o 
  -2  14   4       10.34        9.89      4.31 o 
  -1  14   4       13.93       24.02      4.70 o 
   0  14   4        0.00        4.57      4.08 o 
   1  14   4        0.63        9.58      5.18 o 
   2  14   4        0.18        3.98      6.97 o 
   3  14   4        0.01        5.64      3.45 o 
 -12   1   5       52.55       52.22      5.08 o 
 -11   1   5       41.49       44.70      4.75 o 
 -10   1   5      143.91      143.53      9.41 o 
  -9   1   5      260.07      238.78      9.05 o 
  -8   1   5       34.61       38.89      4.05 o 
  -7   1   5      184.88      160.02      9.95 o 
  -6   1   5     1012.07      955.03     17.78 o 
  -5   1   5        0.58        3.25      2.15 o 
  -4   1   5      190.54      173.16      4.55 o 
  -3   1   5      359.73      351.84      9.30 o 
  -2   1   5       29.66       22.44      2.62 o 
  -1   1   5      208.62      182.23     17.29 o 
   0   1   5      346.12      316.94     10.63 o 
   2   1   5      132.68      128.58      4.33 o 
   3   1   5       66.32       61.12      2.41 o 
   4   1   5      181.79      154.51      5.23 o 
   5   1   5        1.05        3.39      2.84 o 
   6   1   5        2.68       -0.42      3.37 o 
   7   1   5        3.49        8.57      4.43 o 
   8   1   5       50.73       38.43      6.66 o 
   9   1   5       40.23       35.08      8.00 o 
  10   1   5       81.97       93.30      9.05 o 
 -12   2   5       48.12       54.67      5.19 o 
 -11   2   5       83.96       86.72      5.73 o 
 -10   2   5        1.38        6.84      3.32 o 
  -9   2   5      239.83      225.28      8.44 o 
  -8   2   5     1270.49     1209.84     24.60 o 
  -7   2   5        8.77        7.13      3.16 o 
  -6   2   5      263.98      246.55     17.39 o 
  -5   2   5      385.20      380.56      7.91 o 
  -4   2   5     1306.41     1251.35     18.05 o 
  -3   2   5       20.73       30.77      3.70 o 
  -2   2   5       92.01       77.78      4.36 o 
  -1   2   5      651.60      692.18     14.89 o 
   0   2   5       27.17       16.18      3.03 o 
   1   2   5       25.16       22.48      3.41 o 
   2   2   5       63.54       64.66      2.73 o 
   3   2   5      165.13      158.36      4.62 o 
   4   2   5        6.88       12.59      2.20 o 
   5   2   5        5.03        5.57      2.99 o 
   6   2   5       64.85       48.70      5.40 o 
   7   2   5       77.11       73.59      7.47 o 
   8   2   5      140.19      122.78      9.25 o 
   9   2   5       55.23       63.13      7.29 o 
  10   2   5       77.12       82.19     15.07 o 
 -12   3   5        1.25        5.73      3.68 o 
 -11   3   5        0.69        6.88      3.46 o 
 -10   3   5       55.41       69.04      5.25 o 
  -9   3   5        7.38       12.46      3.49 o 
  -8   3   5       11.26       10.58      2.94 o 
  -7   3   5     1468.92     1454.75     24.86 o 
  -6   3   5        8.00       14.08      2.93 o 
  -5   3   5      124.73      133.94      7.37 o 
  -4   3   5       14.72       14.36      2.07 o 
  -3   3   5      199.46      189.18      6.87 o 
  -2   3   5      420.31      433.03     13.87 o 
  -1   3   5      278.65      280.82      8.52 o 
   0   3   5       73.60       82.78      3.06 o 
   1   3   5      103.96      111.24      4.16 o 
   2   3   5       64.92       70.16      3.22 o 
   3   3   5      119.93      115.24      4.55 o 
   4   3   5       81.50       99.23      4.72 o 
   5   3   5       39.49       31.54      4.55 o 
   6   3   5       91.34       91.14      9.83 o 
   7   3   5      230.26      193.76     10.57 o 
   8   3   5       17.31       23.91      5.38 o 
   9   3   5       28.63       21.16      5.68 o 
  10   3   5        1.92        6.85      5.21 o 
 -12   4   5       30.01       39.24      3.81 o 
 -11   4   5       29.62       36.57      5.24 o 
 -10   4   5       11.00       11.31      3.43 o 
  -9   4   5      242.14      245.91      8.95 o 
  -8   4   5      114.49      116.41      5.97 o 
  -7   4   5      118.82      104.42      5.63 o 
  -6   4   5        0.03        2.31      2.66 o 
  -5   4   5       63.07       59.22      3.28 o 
  -4   4   5       72.55       76.16      3.46 o 
  -3   4   5       17.14       13.94      3.16 o 
  -2   4   5      170.32      173.11      5.46 o 
  -1   4   5       13.69       14.11      2.54 o 
   0   4   5       29.47       36.98      2.10 o 
   1   4   5       80.02       71.24      6.55 o 
   2   4   5      172.60      151.02      4.79 o 
   3   4   5       21.75       25.32      2.14 o 
   4   4   5      147.98      147.98     10.31 o 
   5   4   5      275.70      260.79      9.50 o 
   6   4   5      104.41      110.17      6.55 o 
   7   4   5        1.93        2.57      3.53 o 
   8   4   5       36.30       37.68      5.01 o 
   9   4   5       19.39       19.20      6.18 o 
  10   4   5        1.18        5.48      4.19 o 
 -11   5   5       11.87       21.13      3.43 o 
 -10   5   5       52.63       57.20      4.72 o 
  -9   5   5      118.14      121.29      6.15 o 
  -8   5   5       19.12       19.28      4.46 o 
  -7   5   5      154.95      164.99      6.76 o 
  -6   5   5      467.86      439.99     10.88 o 
  -5   5   5        0.73        0.15      2.59 o 
  -4   5   5       25.03       34.05      2.90 o 
  -3   5   5       31.72       24.74      2.70 o 
  -2   5   5       34.59       28.69      2.71 o 
  -1   5   5        9.16       13.24      2.16 o 
   0   5   5       41.58       42.97      3.54 o 
   1   5   5        6.43        8.28      1.75 o 
   2   5   5       95.24      100.48      5.73 o 
   3   5   5        0.98        4.96      3.56 o 
   4   5   5       32.39       30.48      4.10 o 
   5   5   5        2.48        3.33      3.00 o 
   6   5   5        0.36        3.78      3.14 o 
   7   5   5        9.13       10.12      3.87 o 
   8   5   5       13.02        7.72      3.98 o 
   9   5   5        5.42        5.15      3.90 o 
  10   5   5        0.11       -0.45      4.01 o 
 -11   6   5       80.76       97.24      5.79 o 
 -10   6   5       80.66       86.73      5.47 o 
  -9   6   5      311.19      305.23      9.64 o 
  -8   6   5        8.70       11.23      3.41 o 
  -7   6   5      324.88      315.47      9.50 o 
  -6   6   5       45.56       46.45      4.65 o 
  -5   6   5      346.97      343.25     11.55 o 
  -4   6   5       71.72       66.82      7.89 o 
  -3   6   5       43.44       40.23      3.18 o 
  -2   6   5      146.81      139.60      5.21 o 
  -1   6   5       96.35       82.47      4.99 o 
   0   6   5      106.94      110.57      7.12 o 
   1   6   5        9.33       11.73      2.77 o 
   2   6   5      218.14      230.61      7.90 o 
   3   6   5      670.23      662.71     14.88 o 
   4   6   5       15.30       18.63      4.55 o 
   5   6   5       54.84       53.28      5.60 o 
   6   6   5       20.60       31.89      4.10 o 
   7   6   5       96.51       85.46      6.28 o 
   8   6   5        0.32        7.72      3.65 o 
   9   6   5       40.07       48.83      5.66 o 
 -10   7   5        6.36       11.36      3.44 o 
  -9   7   5        4.34        3.18      2.99 o 
  -8   7   5        1.93        3.85      2.98 o 
  -7   7   5     1206.35     1202.58     21.67 o 
  -6   7   5       68.45       60.73      5.00 o 
  -5   7   5        4.20        7.86      2.51 o 
  -4   7   5       88.62       81.74      5.48 o 
  -3   7   5      293.54      269.78     13.06 o 
  -2   7   5       90.60       91.35      5.38 o 
  -1   7   5        0.03       -2.15      3.31 o 
   0   7   5      136.51      150.79      6.66 o 
   1   7   5       24.56       32.14      6.69 o 
   2   7   5      235.89      236.26      8.37 o 
   3   7   5      129.24      121.69      6.02 o 
   4   7   5        0.91        2.44      3.21 o 
   5   7   5        4.48        1.56      3.16 o 
   6   7   5      168.26      162.77     10.67 o 
   7   7   5      191.72      192.55     12.06 o 
   8   7   5        2.17        3.05      4.94 o 
   9   7   5        2.23        3.11      5.24 o 
 -10   8   5        2.97        6.52      4.22 o 
  -9   8   5        1.90        5.32      4.18 o 
  -8   8   5       24.09       32.22      5.03 o 
  -7   8   5       61.58       62.01      6.00 o 
  -6   8   5      103.56      100.04      6.94 o 
  -5   8   5        6.38        5.14      3.25 o 
  -4   8   5       14.59       13.67      3.68 o 
  -3   8   5        0.25        2.38      3.00 o 
  -2   8   5        3.62        7.94      3.02 o 
  -1   8   5      171.49      170.69     15.73 o 
   0   8   5       11.89       11.35      3.39 o 
   1   8   5      106.79       99.43      5.83 o 
   2   8   5      129.48      143.07      8.47 o 
   3   8   5       12.72       18.00      3.43 o 
   4   8   5        6.80        7.87      3.49 o 
   5   8   5       51.48       59.99      5.16 o 
   6   8   5        9.97       13.16      7.03 o 
   7   8   5       18.42       18.04      5.54 o 
   8   8   5       23.27       30.99      6.73 o 
  -9   9   5        7.09       17.65      4.75 o 
  -8   9   5       23.89       19.72      4.86 o 
  -7   9   5      106.60      118.54      7.81 o 
  -6   9   5       21.76       11.46      5.27 o 
  -5   9   5       66.61       71.02      5.69 o 
  -4   9   5       15.19       17.74      3.83 o 
  -3   9   5       28.31       25.81      4.01 o 
  -2   9   5       98.90      100.96      7.56 o 
  -1   9   5       15.86       17.82      3.73 o 
   0   9   5       27.06       30.30      4.56 o 
   1   9   5      345.04      334.82     10.92 o 
   2   9   5       29.69       37.16      4.34 o 
   3   9   5       52.01       45.45      4.72 o 
   4   9   5      109.19      115.77      9.02 o 
   5   9   5       48.66       51.70      5.37 o 
   6   9   5        5.32       13.81      4.90 o 
   7   9   5       68.10       64.74      8.08 o 
   8   9   5        0.06        8.20      5.05 o 
  -9  10   5      123.71      133.90      8.86 o 
  -8  10   5       15.11       18.68      5.17 o 
  -7  10   5        1.73       -6.12      4.08 o 
  -6  10   5        1.08       -1.47      4.79 o 
  -5  10   5       36.74       35.80      4.74 o 
  -4  10   5       13.93       18.12      4.21 o 
  -3  10   5        1.92        8.30      3.85 o 
  -2  10   5        7.36        2.57      4.28 o 
  -1  10   5        2.91        6.18      3.44 o 
   0  10   5        2.49        4.86      4.20 o 
   1  10   5       73.99       62.64      5.42 o 
   2  10   5      147.97      143.11      7.43 o 
   3  10   5       90.66       94.16      7.76 o 
   4  10   5       22.36       17.56      4.20 o 
   5  10   5       69.11       61.42      5.82 o 
   6  10   5       15.54       26.93      5.78 o 
   7  10   5        7.93       13.93      5.23 o 
  -8  11   5        0.00        4.78      4.66 o 
  -7  11   5       62.33       62.71      7.72 o 
  -6  11   5       92.93      117.26     12.83 o 
  -5  11   5        2.19        3.49      5.04 o 
  -4  11   5      101.95      111.44      7.25 o 
  -3  11   5      127.47      142.13      7.88 o 
  -2  11   5        0.08        4.10      4.27 o 
  -1  11   5      118.17      119.84      7.23 o 
   0  11   5       69.06       76.04      6.13 o 
   1  11   5      167.93      179.81      8.51 o 
   2  11   5       26.68       32.58      4.67 o 
   3  11   5        3.12        4.66      5.54 o 
   4  11   5       71.59       76.78      7.88 o 
   5  11   5        7.61        9.98      4.03 o 
   6  11   5        4.06        6.93      5.04 o 
  -6  12   5       61.37       59.25      7.96 o 
  -5  12   5       56.95       65.21     14.53 o 
  -4  12   5       10.02       13.98      4.25 o 
  -3  12   5        1.59        2.28      3.87 o 
  -2  12   5       57.53       58.59      5.86 o 
  -1  12   5      192.87      195.51      9.21 o 
   0  12   5        1.01        2.51      3.94 o 
   1  12   5       27.18       34.44      4.88 o 
   2  12   5        5.66       10.68      3.84 o 
   3  12   5        3.94        5.92      3.73 o 
   4  12   5        6.40        8.29      4.39 o 
   5  12   5       20.70       30.13      4.82 o 
  -5  13   5        7.84       12.40     17.59 o 
  -4  13   5       11.34       15.92      4.71 o 
  -3  13   5        1.94        4.03      4.09 o 
  -2  13   5        0.05        9.10      4.32 o 
  -1  13   5        3.10        5.23      3.99 o 
   0  13   5       13.58       26.08      9.84 o 
   1  13   5        8.01       11.91      4.22 o 
   2  13   5       12.62       18.62      6.80 o 
   3  13   5       14.65       22.74      4.53 o 
  -1  14   5       53.33       56.97      7.52 o 
   0  14   5       20.32       29.57      5.08 o 
 -11   0   6        2.74        2.36      4.81 o 
 -10   0   6       65.23       71.02      7.65 o 
  -9   0   6      579.14      590.70     37.88 o 
  -8   0   6        3.26        5.57      7.15 o 
  -7   0   6      351.28      361.71     22.87 o 
  -6   0   6      518.93      476.54     37.80 o 
  -5   0   6       28.66       37.47      5.02 o 
  -4   0   6       99.01       87.01      6.27 o 
  -3   0   6       53.00       44.84      4.14 o 
  -2   0   6      504.27      426.87     20.63 o 
  -1   0   6      620.43      563.28     23.78 o 
   0   0   6       80.78       95.87      9.07 o 
   1   0   6     1369.25     1209.86     38.12 o 
   2   0   6      701.87      653.39     17.51 o 
   3   0   6       21.22       21.13      6.08 o 
   4   0   6       99.39      105.86     10.20 o 
   5   0   6      129.75      115.33     11.28 o 
   6   0   6       31.05       29.30      7.37 o 
   7   0   6       32.21       35.38      8.14 o 
   8   0   6      156.99      136.33     13.54 o 
   9   0   6        6.02       26.03     11.77 o 
 -11   1   6        3.84       11.67      3.78 o 
 -10   1   6        4.42        5.47      3.53 o 
  -9   1   6       22.87       33.87      7.93 o 
  -8   1   6      111.78       98.96      5.84 o 
  -7   1   6      216.84      189.72      7.67 o 
  -6   1   6      647.73      608.44     20.49 o 
  -5   1   6       51.97       49.50      4.69 o 
  -4   1   6        0.39        5.98      2.36 o 
  -3   1   6        0.01        3.75      2.89 o 
  -2   1   6      281.72      280.59      8.94 o 
  -1   1   6      278.26      279.14     11.14 o 
   0   1   6      200.38      186.29      8.72 o 
   1   1   6       97.22      120.33      9.55 o 
   2   1   6      261.60      233.27     10.88 o 
   3   1   6        0.11        4.92      1.61 o 
   4   1   6       16.00       14.72      3.60 o 
   5   1   6       52.63       49.57      5.70 o 
   6   1   6       45.76       44.34      5.85 o 
   7   1   6      111.37       97.07      7.93 o 
   8   1   6       41.13       35.83      7.88 o 
   9   1   6       32.00       38.86      6.60 o 
 -11   2   6       10.09       16.71      3.78 o 
 -10   2   6        4.49       15.38      4.25 o 
  -9   2   6       23.35       26.89      4.04 o 
  -8   2   6       26.89       25.64      6.84 o 
  -7   2   6       17.29       14.09      3.24 o 
  -6   2   6       62.56       62.83      4.71 o 
  -5   2   6       61.30       58.01      5.35 o 
  -4   2   6        3.49        9.57      2.55 o 
  -3   2   6      102.09       98.20      5.23 o 
  -2   2   6       11.33       10.11      2.80 o 
  -1   2   6      142.10      128.08      6.01 o 
   0   2   6      432.09      425.45     11.44 o 
   1   2   6      113.88      120.04      6.38 o 
   2   2   6        2.29        3.16      2.06 o 
   3   2   6      120.90      118.57      3.71 o 
   4   2   6      163.87      147.77      8.30 o 
   5   2   6       99.03       88.89      7.25 o 
   6   2   6        2.92        4.70      3.97 o 
   7   2   6       10.90        9.07      4.40 o 
   8   2   6       40.70       37.22      6.59 o 
   9   2   6       22.55       20.20      5.84 o 
 -11   3   6       78.67       82.53      7.26 o 
 -10   3   6      100.23       97.45      6.11 o 
  -9   3   6      141.04      122.50      8.05 o 
  -8   3   6       42.04       36.63      4.15 o 
  -7   3   6       32.68       44.54      5.22 o 
  -6   3   6        3.64        6.49      3.24 o 
  -5   3   6        3.95        2.36      2.70 o 
  -4   3   6       51.75       50.05      4.06 o 
  -3   3   6       85.18       77.06      4.86 o 
  -2   3   6      133.14      135.67      6.32 o 
  -1   3   6      184.91      171.36      7.40 o 
   0   3   6      166.64      157.54      4.65 o 
   1   3   6       13.97       12.76      1.93 o 
   2   3   6        0.83        3.89      1.78 o 
   3   3   6      238.85      202.90      5.50 o 
   4   3   6       22.22       24.89      4.47 o 
   5   3   6        0.86        5.69      3.55 o 
   6   3   6      131.66      137.64     10.08 o 
   7   3   6        7.96        6.07      4.56 o 
   8   3   6       16.17       33.35      6.14 o 
   9   3   6       20.36       33.45      5.97 o 
 -11   4   6       18.28       27.41      6.40 o 
 -10   4   6        0.22        8.11      4.43 o 
  -9   4   6       79.23       80.56      6.94 o 
  -8   4   6        0.02        3.48      4.08 o 
  -7   4   6      610.73      596.72     17.33 o 
  -6   4   6       34.40       35.97      5.06 o 
  -5   4   6       57.33       58.91      6.01 o 
  -4   4   6      133.34      115.34      5.99 o 
  -3   4   6       30.17       40.11      4.59 o 
  -2   4   6      129.62      120.49      4.93 o 
  -1   4   6      139.31      134.94      5.15 o 
   0   4   6       17.52       10.18      2.37 o 
   1   4   6      267.32      253.34      6.45 o 
   2   4   6       12.01       23.91      2.60 o 
   3   4   6      138.64      129.34      6.14 o 
   4   4   6       36.63       40.62      4.26 o 
   5   4   6        1.56        2.25      7.28 o 
   6   4   6       12.52       18.73      4.07 o 
   7   4   6        0.12        2.10      3.65 o 
   8   4   6       41.20       26.79      4.96 o 
   9   4   6        2.38        5.29      4.11 o 
 -10   5   6        5.33        5.01      3.09 o 
  -9   5   6       59.44       56.69      4.83 o 
  -8   5   6       73.21       78.67      5.32 o 
  -7   5   6      381.14      343.94     10.15 o 
  -6   5   6      121.25      133.65      6.24 o 
  -5   5   6      294.77      287.89     10.29 o 
  -4   5   6      406.01      408.52      9.79 o 
  -3   5   6      157.98      154.89      9.81 o 
  -2   5   6       46.59       52.74      3.70 o 
  -1   5   6       27.42       23.37      2.96 o 
   0   5   6      204.61      225.57      6.69 o 
   1   5   6        1.82        7.01      2.48 o 
   2   5   6      695.11      643.78     15.34 o 
   3   5   6      401.12      433.73     10.27 o 
   4   5   6       58.12       53.25      6.53 o 
   5   5   6        7.49        6.25      3.26 o 
   6   5   6       56.60       55.59      5.18 o 
   7   5   6      135.77      125.09      7.74 o 
   8   5   6        5.53        8.56      4.34 o 
   9   5   6       25.39       29.59      6.15 o 
 -10   6   6        2.41       10.63      3.64 o 
  -9   6   6       14.52       17.46      3.74 o 
  -8   6   6      121.47      123.38      6.45 o 
  -7   6   6      346.79      336.42     10.18 o 
  -6   6   6       27.11       23.06      3.62 o 
  -5   6   6        2.39       10.43      3.00 o 
  -4   6   6        0.60        3.89      2.39 o 
  -3   6   6       10.62       10.47      2.59 o 
  -2   6   6       20.96       19.86      2.87 o 
  -1   6   6        0.30        3.26      2.74 o 
   0   6   6       19.43       16.82      3.43 o 
   1   6   6        1.88        2.50      2.86 o 
   2   6   6        4.39        4.17      3.71 o 
   3   6   6        0.00        1.79      3.78 o 
   4   6   6       11.42        8.69      3.38 o 
   5   6   6       19.16       17.14      5.29 o 
   6   6   6       15.74       22.50      5.67 o 
   7   6   6        4.57       10.76      5.25 o 
   8   6   6        0.70        1.47      5.21 o 
 -10   7   6       38.60       38.50      4.48 o 
  -9   7   6        0.92       -0.58      2.93 o 
  -8   7   6        0.19       -0.10      3.04 o 
  -7   7   6       79.89       83.44      5.83 o 
  -6   7   6       94.89      107.71      5.37 o 
  -5   7   6        0.00        6.59      4.30 o 
  -4   7   6        3.05        6.56      2.66 o 
  -3   7   6        8.95        8.84      3.08 o 
  -2   7   6       25.77       32.44      7.90 o 
  -1   7   6       73.70       88.14      5.60 o 
   0   7   6        9.23        8.24      3.02 o 
   1   7   6        0.10        7.20      3.05 o 
   2   7   6       80.33       97.22      5.97 o 
   3   7   6       17.55       13.48      9.15 o 
   4   7   6        0.02       -0.13      3.43 o 
   5   7   6       21.24       13.73      5.23 o 
   6   7   6        1.56        3.22      4.93 o 
   7   7   6       53.72       54.43      7.73 o 
   8   7   6        2.05       -2.08      4.91 o 
  -9   8   6       32.10       34.93      6.21 o 
  -8   8   6      211.45      225.17     10.81 o 
  -7   8   6       26.99       32.58      5.25 o 
  -6   8   6        5.68        8.80      3.91 o 
  -5   8   6      128.34      138.58      7.31 o 
  -4   8   6       15.93       24.84      4.54 o 
  -3   8   6      172.96      169.83      7.86 o 
  -2   8   6      241.77      238.38     12.33 o 
  -1   8   6       26.11       26.92      3.95 o 
   0   8   6      158.98      157.05     12.84 o 
   1   8   6       17.64        9.59      3.63 o 
   2   8   6       36.38       44.86      4.61 o 
   3   8   6        1.11       -3.34     10.24 o 
   4   8   6       60.98       62.25      5.79 o 
   5   8   6       80.65       97.32      8.83 o 
   6   8   6        0.88        1.53      4.61 o 
   7   8   6       13.23       19.09      5.94 o 
  -8   9   6        8.51        8.82      4.89 o 
  -7   9   6       31.88       28.86      6.10 o 
  -6   9   6       62.40       71.44      5.82 o 
  -5   9   6       13.68        8.89      3.87 o 
  -4   9   6       27.12       37.13      4.69 o 
  -3   9   6       60.94       72.12      6.05 o 
  -2   9   6       31.41       30.97      4.30 o 
  -1   9   6       27.07       30.72      4.31 o 
   0   9   6       27.64       28.44      4.26 o 
   1   9   6      201.70      191.75      8.54 o 
   3   9   6       23.50       21.99      5.42 o 
   4   9   6       26.54       40.62      5.31 o 
   5   9   6        9.44        8.40      7.29 o 
   6   9   6        4.18        8.31      5.27 o 
  -7  10   6        3.87       12.77      5.42 o 
  -6  10   6      131.04      148.16     10.64 o 
  -5  10   6       37.11       53.11      6.81 o 
  -4  10   6       36.49       40.95      5.08 o 
  -3  10   6      121.33      130.37      8.29 o 
  -2  10   6       85.51       89.35      6.59 o 
  -1  10   6       32.52       47.93      5.23 o 
   0  10   6        6.61        9.49      5.09 o 
   1  10   6      209.91      204.57      9.14 o 
   2  10   6       41.97       53.07      8.94 o 
   3  10   6        3.01        1.27      4.89 o 
   4  10   6       18.06       14.72      4.53 o 
   5  10   6        0.01        3.18      4.76 o 
  -6  11   6        0.05       -6.47      4.82 o 
  -5  11   6        7.38       12.57      4.31 o 
  -4  11   6       14.47       14.94      4.37 o 
  -3  11   6        7.42        4.14      3.81 o 
  -2  11   6       13.21       17.60      4.43 o 
  -1  11   6       81.24       89.29      6.62 o 
   0  11   6        8.42       13.93      4.25 o 
   1  11   6       54.50       64.87      5.93 o 
   2  11   6        1.04        6.40      4.22 o 
   3  11   6       22.41       18.34      5.72 o 
   4  11   6        1.38        1.99      4.04 o 
  -5  12   6       11.71       20.39      4.97 o 
  -4  12   6       47.66       34.97      5.35 o 
  -3  12   6       63.49       55.92      6.54 o 
  -2  12   6       17.88        8.92      5.70 o 
  -1  12   6        0.93        2.30      4.41 o 
   0  12   6       37.16       35.41      5.09 o 
   1  12   6        3.82       18.98      5.49 o 
   2  12   6        0.13        6.59      6.22 o 
   3  12   6        2.55       11.51      5.28 o 
  -1  13   6       94.31      107.79      7.88 o 
 -10   1   7        2.78       12.31      5.62 o 
  -9   1   7       50.02       64.38      5.45 o 
  -8   1   7       71.37       71.07      5.47 o 
  -7   1   7        0.26        2.14      4.71 o 
  -6   1   7       87.12       59.96     14.62 o 
  -5   1   7      274.30      268.20     13.05 o 
  -4   1   7      102.32       97.27      7.86 o 
  -3   1   7        9.44        7.11      2.86 o 
  -2   1   7       68.72       78.30      5.20 o 
  -1   1   7       84.04       90.67      5.59 o 
   0   1   7       30.97       45.25      5.50 o 
   2   1   7       29.55       34.60      3.76 o 
   3   1   7        0.69        2.27      3.93 o 
   4   1   7        5.61        6.18      3.91 o 
   5   1   7       25.34       23.72      4.79 o 
   6   1   7        6.38       14.71      4.74 o 
   7   1   7       26.32       18.77      5.15 o 
   8   1   7       33.39       31.61      6.21 o 
 -10   2   7       88.96      104.97     11.26 o 
  -9   2   7       14.66       10.21      3.59 o 
  -8   2   7      201.76      195.63      9.48 o 
  -7   2   7        0.18       -2.77      3.33 o 
  -6   2   7       41.99       34.92      5.84 o 
  -5   2   7       58.85       50.08      6.69 o 
  -4   2   7       11.02        8.23      4.41 o 
  -3   2   7      294.80      292.77      9.81 o 
  -2   2   7       46.16       49.89      4.36 o 
  -1   2   7      122.55      105.57      5.94 o 
   0   2   7       15.99       23.26      3.70 o 
   1   2   7      192.17      226.62      7.34 o 
   2   2   7      419.33      354.68      7.52 o 
   3   2   7      132.87      100.94      7.31 o 
   4   2   7        4.63        1.64      4.63 o 
   5   2   7        5.86        6.75      3.92 o 
   6   2   7        4.87        5.93      4.17 o 
   7   2   7        5.35        7.31      4.78 o 
   8   2   7        2.23       11.04      5.61 o 
 -10   3   7        0.60        6.32      4.64 o 
  -9   3   7       10.12       14.37      4.69 o 
  -8   3   7       62.47       71.79     11.64 o 
  -7   3   7       77.99       77.22      9.06 o 
  -6   3   7       69.89       57.56      7.04 o 
  -5   3   7        0.01       -5.89      3.93 o 
  -4   3   7       30.42       41.35      4.04 o 
  -3   3   7       24.92       21.08      3.54 o 
  -2   3   7       14.60       13.04      3.30 o 
  -1   3   7       32.15       39.20      6.39 o 
   0   3   7       18.84       23.52      3.04 o 
   1   3   7      211.97      212.84      5.74 o 
   2   3   7      343.01      332.28      7.31 o 
   3   3   7      115.52      103.01      6.22 o 
   4   3   7        2.79        2.96      3.03 o 
   5   3   7       27.33       33.96      5.29 o 
   6   3   7       40.77       49.40     11.26 o 
   7   3   7       45.04       45.40      9.91 o 
   8   3   7        6.02        2.59     11.20 o 
 -10   4   7       46.25       51.18      6.88 o 
  -9   4   7        7.60        5.62      4.66 o 
  -8   4   7       89.22       92.22      7.60 o 
  -7   4   7      213.64      221.40     10.86 o 
  -6   4   7       75.58       81.72      8.42 o 
  -5   4   7       22.98       23.53      5.51 o 
  -4   4   7       85.88       91.42      5.83 o 
  -3   4   7       51.41       56.60      5.48 o 
  -2   4   7        3.62        6.67      3.10 o 
  -1   4   7       43.12       41.51      3.76 o 
   0   4   7       85.19       82.20      4.32 o 
   1   4   7        4.70        5.26      2.62 o 
   2   4   7      103.75       96.71      5.54 o 
   3   4   7      111.06      115.72     17.79 o 
   4   4   7       23.17       21.76      5.26 o 
   5   4   7        2.49       -3.83      6.43 o 
   6   4   7       71.59       59.96      7.74 o 
   7   4   7       49.59       46.65      7.35 o 
   8   4   7        0.70       -1.37      4.82 o 
  -9   5   7        5.90        4.40      3.37 o 
  -8   5   7       24.81       21.07      3.86 o 
  -7   5   7        9.16        7.96      3.33 o 
  -6   5   7       21.71       19.74      4.05 o 
  -5   5   7       12.39       13.59      3.67 o 
  -4   5   7       28.18       30.44      3.27 o 
  -3   5   7       24.57       29.64      4.61 o 
  -2   5   7        8.63        7.11      2.61 o 
  -1   5   7        8.08        9.41      2.69 o 
   0   5   7      165.55      153.74      7.06 o 
   1   5   7        9.63       12.08      3.13 o 
   2   5   7       81.42      105.65      5.96 o 
   3   5   7        2.25        6.14      3.28 o 
   4   5   7        1.22        4.88      4.94 o 
   5   5   7        2.01       -3.17      4.31 o 
   6   5   7        4.46        2.25      4.90 o 
   7   5   7        0.10       -2.08      4.82 o 
  -9   6   7       33.21       46.74      4.84 o 
  -8   6   7       46.46       48.70      6.19 o 
  -7   6   7       95.89       91.77      9.66 o 
  -6   6   7      158.40      194.78      8.77 o 
  -5   6   7       22.63       28.60      4.33 o 
  -4   6   7        8.45       14.08      2.80 o 
  -3   6   7       34.46       33.06      3.50 o 
  -2   6   7       90.35       83.96      4.73 o 
  -1   6   7       98.76       89.63      5.75 o 
   0   6   7       45.46       50.95      4.57 o 
   1   6   7        3.80        5.06      2.89 o 
   2   6   7       77.31       63.67      6.74 o 
   3   6   7       47.80       38.63      4.64 o 
   4   6   7       62.49       66.76      7.94 o 
   5   6   7        8.48       12.34      5.36 o 
   6   6   7        4.75        4.17      5.18 o 
   7   6   7       41.34       51.09     14.59 o 
  -8   7   7       47.36       51.11      4.83 o 
  -7   7   7       12.56        3.16      3.72 o 
  -6   7   7        0.00        0.99      3.77 o 
  -5   7   7       97.31       95.04      5.67 o 
  -4   7   7       51.97       53.24      4.19 o 
  -3   7   7       22.47       22.76      3.96 o 
  -2   7   7      163.71      159.91      7.71 o 
  -1   7   7       16.91       13.30      4.80 o 
   0   7   7       20.35       19.41      4.89 o 
   1   7   7        3.86       12.49      3.49 o 
   2   7   7      220.04      195.18      8.31 o 
   3   7   7       14.92       19.83      4.18 o 
   4   7   7       59.18       54.71      7.54 o 
   5   7   7       20.95       23.60      8.58 o 
   6   7   7        3.19        6.77      5.36 o 
  -8   8   7        9.80       21.48      5.42 o 
  -7   8   7       17.79       11.99      4.30 o 
  -6   8   7       18.55       24.94      6.01 o 
  -5   8   7        0.00        3.07      3.76 o 
  -4   8   7       11.36       10.67      3.63 o 
  -3   8   7        6.13       11.46      3.59 o 
  -2   8   7        2.31        1.97      3.47 o 
  -1   8   7       13.03       12.37      3.64 o 
   0   8   7       26.49       36.21      4.61 o 
   1   8   7      165.08      169.46      8.15 o 
   2   8   7       47.83       48.08      6.51 o 
   3   8   7       28.16       27.72      5.62 o 
   4   8   7       75.45       81.44     15.78 o 
   5   8   7        2.85        7.00      5.35 o 
  -7   9   7        0.21        0.37     14.61 o 
  -6   9   7       53.17       59.84      9.07 o 
  -5   9   7        1.04        8.49      4.10 o 
  -4   9   7        1.75       -0.87      3.20 o 
  -3   9   7        3.87        6.84      3.57 o 
  -2   9   7        5.55       13.25      3.86 o 
  -1   9   7       14.47       14.35      4.00 o 
   0   9   7       25.21       25.25      5.52 o 
   1   9   7        2.24       -3.87      3.51 o 
   2   9   7      128.10      138.79      9.65 o 
   3   9   7       11.94       19.83      5.76 o 
   4   9   7        0.14       12.19      5.68 o 
   5   9   7        5.78        8.29      5.53 o 
  -6  10   7        9.68        8.91      5.55 o 
  -5  10   7        0.97        2.90      3.84 o 
  -4  10   7        0.32        2.61      4.91 o 
  -3  10   7        0.21        6.44      3.88 o 
  -2  10   7        6.52        7.93      3.92 o 
  -1  10   7       32.23       40.23      5.04 o 
   0  10   7       16.90       15.34      5.75 o 
   1  10   7        9.30       16.42      8.44 o 
   2  10   7       20.78       15.05      5.40 o 
   3  10   7        4.16       14.80      8.85 o 
  -4  11   7       23.01       33.04      5.04 o 
  -3  11   7        2.77        5.39      4.07 o 
  -2  11   7       14.19       12.83      4.51 o 
  -1  11   7       86.75      101.61      9.54 o 
   0  11   7       26.60       34.00      5.25 o 
   1  11   7       36.65       47.32      5.46 o 
   2  11   7        7.16        7.65      7.66 o 
  -9   0   8       26.27       42.25      7.25 o 
  -8   0   8       27.31       34.72     14.29 o 
  -7   0   8        3.94       13.74      7.37 o 
  -6   0   8       39.12       17.69      7.70 o 
  -5   0   8        1.54        1.29      6.49 o 
  -4   0   8       15.76       21.44      7.41 o 
  -3   0   8       46.70       32.32      8.30 o 
  -2   0   8        2.65        3.86      4.63 o 
  -1   0   8       37.69       49.24      8.06 o 
   0   0   8      236.09      177.91     14.10 o 
   1   0   8      218.40      215.63     16.22 o 
   2   0   8      243.62      225.83     15.64 o 
   3   0   8        7.64       11.69      5.56 o 
   4   0   8       27.27       27.85      7.25 o 
   5   0   8        1.96        1.69      6.13 o 
   6   0   8       27.01       30.59      8.34 o 
   7   0   8        0.92        1.97      6.49 o 
  -9   1   8       44.16       51.31      6.33 o 
  -8   1   8        0.20        5.91      3.80 o 
  -7   1   8       35.65       34.18      6.28 o 
  -6   1   8       16.72       18.16      7.50 o 
  -5   1   8       13.13       16.38     10.09 o 
  -4   1   8      249.01      229.38     12.34 o 
  -3   1   8       56.73       61.35      6.87 o 
  -2   1   8       10.59        9.84      3.12 o 
  -1   1   8        0.03        0.63      3.01 o 
   0   1   8       12.37        9.77      3.50 o 
   1   1   8       79.42       80.51      6.83 o 
   2   1   8       10.22        9.77      5.32 o 
   3   1   8       36.36       36.87      5.30 o 
   4   1   8       16.82       28.51      5.05 o 
   5   1   8        0.66       -1.71      4.53 o 
   6   1   8        9.68       10.27      4.67 o 
  -9   2   8        0.01        5.73      4.96 o 
  -8   2   8       13.64       11.00      5.05 o 
  -7   2   8       32.29       42.27      6.99 o 
  -6   2   8        4.97        8.42      5.09 o 
  -5   2   8       25.09       18.56      7.15 o 
  -4   2   8       39.03       40.96      6.52 o 
  -3   2   8        0.57        7.63      3.00 o 
  -2   2   8       83.73       82.80      5.74 o 
  -1   2   8       82.02       76.31      5.77 o 
   0   2   8        0.22       -0.12      3.03 o 
   1   2   8      115.73      105.60      6.00 o 
   2   2   8      224.67      223.64      9.01 o 
   3   2   8       69.60       61.36      6.27 o 
   4   2   8        0.33        4.82      4.22 o 
   5   2   8       16.42       21.80      4.95 o 
   6   2   8       28.61       34.35      5.83 o 
  -9   3   8       31.58       45.16      6.43 o 
  -8   3   8       53.58       57.80      8.36 o 
  -7   3   8       24.39       23.52      6.47 o 
  -6   3   8        1.53       10.21      5.23 o 
  -5   3   8       15.20       12.06      5.13 o 
  -4   3   8        9.31       16.51      5.40 o 
  -3   3   8        0.01        5.46      3.20 o 
  -2   3   8        0.40        8.52      3.40 o 
  -1   3   8       16.92       19.80      3.03 o 
   0   3   8       53.22       44.33      3.75 o 
   1   3   8       79.37       74.74      4.36 o 
   2   3   8        1.24        2.48      2.33 o 
   3   3   8       21.33       14.21      5.10 o 
   4   3   8       32.44       35.48      6.26 o 
   5   3   8       13.07       19.72      5.97 o 
   6   3   8       10.75       12.00      5.41 o 
  -8   4   8       14.90       13.01      6.60 o 
  -7   4   8       45.95       31.38      7.00 o 
  -6   4   8       15.72       14.89      5.46 o 
  -5   4   8       15.59       12.86      5.86 o 
  -4   4   8       16.52       25.87      7.90 o 
  -3   4   8        5.58       11.16      2.87 o 
  -2   4   8       66.22       54.58      4.15 o 
  -1   4   8       17.02       11.56      2.75 o 
   0   4   8        4.41        1.40      2.59 o 
   1   4   8        0.36        2.60      2.87 o 
   2   4   8       56.46       55.22     11.77 o 
   3   4   8        0.15       -5.01      4.27 o 
   4   4   8        0.03        1.06      4.81 o 
   5   4   8        1.94        0.45      4.86 o 
   6   4   8        4.78        5.10      5.08 o 
  -8   5   8       27.09       17.30      4.71 o 
  -7   5   8       96.18       90.74      8.10 o 
  -6   5   8      118.55      118.57      7.39 o 
  -5   5   8       47.92       60.80      5.60 o 
  -4   5   8       51.86       47.94      5.13 o 
  -3   5   8       25.45       23.67      3.30 o 
  -2   5   8       95.54      109.98      6.16 o 
  -1   5   8       39.29       39.08      3.78 o 
   0   5   8        0.13       -0.20      2.66 o 
   1   5   8        0.98       12.56      3.53 o 
   2   5   8       15.98       30.03      6.75 o 
   3   5   8       25.61       20.45      6.16 o 
   4   5   8       30.45       31.67      6.82 o 
   5   5   8       34.78       43.38      7.07 o 
  -7   6   8        9.35       19.87      4.50 o 
  -6   6   8       14.31       11.99      7.41 o 
  -5   6   8       73.94       65.78      5.94 o 
  -4   6   8       24.54       29.12      4.64 o 
  -3   6   8        0.43        1.52      2.84 o 
  -2   6   8        4.45        6.19      2.86 o 
  -1   6   8        0.12        4.93      3.46 o 
   0   6   8        1.85        1.71      3.23 o 
   1   6   8       32.29       25.01      3.98 o 
   2   6   8      105.02       92.30      7.30 o 
   3   6   8       25.76       23.45      6.01 o 
   4   6   8        7.66        6.85      5.20 o 
   5   6   8        6.68        7.10      6.13 o 
  -7   7   8        3.47        5.22      3.97 o 
  -6   7   8        0.43       -0.52      3.72 o 
  -5   7   8        0.02        7.75      4.31 o 
  -4   7   8        6.64        0.82      2.95 o 
  -3   7   8      101.97      104.37      5.70 o 
  -2   7   8       35.43       48.20      5.05 o 
  -1   7   8        1.23        1.43      3.57 o 
   0   7   8       56.08       70.16      6.27 o 
   1   7   8       22.34       20.48      9.38 o 
   2   7   8        0.59       11.28      4.58 o 
   3   7   8       19.01       40.16      8.42 o 
   4   7   8        6.86       12.78      5.81 o 
  -6   8   8       67.93       65.45      7.94 o 
  -5   8   8        4.46       12.48      6.41 o 
  -4   8   8        4.45        7.15      3.64 o 
  -3   8   8        0.10       10.25      3.65 o 
  -2   8   8        0.03        6.25      3.51 o 
  -1   8   8       12.78       18.80      4.13 o 
   0   8   8        1.22        9.38      3.88 o 
   1   8   8        7.33       12.86      3.76 o 
   2   8   8      101.02      110.81      8.53 o 
   3   8   8       16.45       24.15     12.49 o 
  -4   9   8        0.20        3.82      3.87 o 
  -3   9   8        5.50       11.66      4.23 o 
  -2   9   8        1.04        4.79      5.06 o 
  -1   9   8       21.66       31.48      4.72 o 
   0   9   8       28.96       28.62      4.63 o 
   1   9   8        1.94        5.88      6.15 o 
   2   9   8       20.39       35.16      6.16 o 
  -1  10   8       71.34       85.68      6.81 o 
  -7   1   9       23.84       17.36      6.04 o 
  -6   1   9        3.81        6.33      5.17 o 
  -5   1   9        0.00       -0.12      4.78 o 
  -4   1   9       52.22       60.69     13.66 o 
  -3   1   9      103.30      116.77      9.31 o 
  -2   1   9        0.91        5.26      4.66 o 
  -1   1   9       35.39       30.93      4.53 o 
   0   1   9       72.13       99.29      6.51 o 
   1   1   9       65.35       93.31      7.96 o 
   2   1   9        1.23        7.98      6.45 o 
   3   1   9        7.89       11.85      6.77 o 
   4   1   9        9.32       24.50      7.78 o 
  -7   2   9        2.41       -4.43     10.46 o 
  -6   2   9        1.17       13.26      5.54 o 
  -5   2   9       41.30       47.20      9.09 o 
  -4   2   9        2.07        4.66      5.23 o 
  -3   2   9       30.86       31.68      6.52 o 
  -2   2   9        0.00        2.24      3.05 o 
  -1   2   9       27.69       37.56      4.60 o 
   0   2   9        0.42       11.67      3.28 o 
   1   2   9        1.79        4.41     11.59 o 
   2   2   9        8.43        9.25      4.59 o 
   3   2   9        0.21        5.17      4.69 o 
   4   2   9        0.92        6.25      7.70 o 
  -7   3   9        6.09       12.59      6.44 o 
  -6   3   9       18.84       21.53      6.39 o 
  -5   3   9        3.40        6.10      5.27 o 
  -4   3   9       11.66        6.92      5.18 o 
  -3   3   9       14.48       10.29     21.50 o 
  -2   3   9       26.08       19.88      4.73 o 
  -1   3   9       28.88       36.05      3.90 o 
   0   3   9       23.52       26.88      3.51 o 
   1   3   9       25.13       25.33      3.86 o 
   2   3   9        0.07        3.33      4.46 o 
   3   3   9        0.31        3.83      4.66 o 
   4   3   9        0.81       10.92      5.40 o 
  -6   4   9       35.59       34.39      6.95 o 
  -5   4   9       57.67       49.32     11.20 o 
  -4   4   9        8.85       11.29      4.18 o 
  -3   4   9       27.43       24.24      4.25 o 
  -2   4   9       80.75       93.61      5.37 o 
  -1   4   9       36.24       53.21      4.49 o 
   0   4   9        0.03        2.10      2.80 o 
   1   4   9       34.59       47.40      4.61 o 
   2   4   9       40.37       45.96      7.02 o 
   3   4   9        2.36        5.90      4.92 o 
  -6   5   9        7.08        7.17      4.19 o 
  -5   5   9        2.22        6.20      3.99 o 
  -4   5   9        2.67        3.84      4.15 o 
  -3   5   9        0.15        0.64      3.78 o 
  -2   5   9        1.31        2.43      3.03 o 
  -1   5   9        5.63        8.61      3.65 o 
   0   5   9        3.87        7.16      4.78 o 
   1   5   9        3.82       10.87      4.31 o 
   2   5   9        0.21       -5.15      4.52 o 
   3   5   9        7.76       15.50      5.57 o 
  -5   6   9        0.94       15.06      9.86 o 
  -4   6   9       24.38       25.88      4.77 o 
  -3   6   9        4.05        8.29      3.77 o 
  -2   6   9        5.40        4.76      3.21 o 
  -1   6   9        0.00       11.81      7.28 o 
   0   6   9        4.64       12.13      6.11 o 
   1   6   9        3.40        8.73      7.01 o 
   2   6   9       14.37       17.61      7.98 o 
  -4   7   9        7.74       11.05      4.24 o 
  -3   7   9        7.68       20.47      6.00 o 
  -2   7   9       15.73       22.32      4.32 o 
  -1   7   9        1.34        5.00      3.63 o 
   0   7   9        0.73       11.00      4.94 o 
   1   7   9       14.98       17.93      5.04 o 
  -4   0  10       15.77       10.03      8.34 o 
  -3   0  10        0.54       -5.16      7.29 o 
  -2   0  10        0.91        9.07      8.02 o 
  -1   0  10        1.41       13.70      7.74 o 
   0   0  10        0.08       16.56      7.09 o 
  -4   1  10       28.44       36.53     11.48 o 
  -3   1  10        0.13        9.06      5.96 o 
  -2   1  10        6.43       15.93      5.48 o 
  -1   1  10       13.21       18.67     13.48 o 
   0   1  10       44.38       40.10      8.14 o 
   1   1  10       22.25       24.73      5.70 o 
  -3   2  10        8.71       20.59      6.45 o 
  -2   2  10        7.12       10.07      8.06 o 
  -1   2  10        3.11       -3.75      6.93 o 
   0   2  10       35.25       40.86      8.58 o 
  -2   3  10       11.18       24.20      6.37 o 
  -1   3  10        5.37        7.69      3.26 o 
                                                 
